# Supplementary material for: Strategies for updating rules driven by reinforcement learning to solve social dilemmas
Source: PLoS One. 2026 Mar 10;21(3):e0341925. doi: 10.1371/journal.pone.0341925 (PMC12974810; doi:10.1371/journal.pone.0341925)
Supplement: S1 File — (TXT) [file pone.0341925.s001.txt]

#include<stdio.h>
#include<stdlib.h>
#include<math.h> 
#include<time.h>

/* Random function */
#define NN 624 
#define MM 397            
#define MATRIX_A 0x9908b0df          /* constant vector a */
#define UPPER_MASK 0x80000000        /* most significant w-r bits */
#define LOWER_MASK 0x7fffffff        /* least significant r bits */
#define TEMPERING_MASK_B 0x9d2c5680
#define TEMPERING_MASK_C 0xefc60000
#define NAMEOUT     "K4b075r5Q2"
#define TEMPERING_SHIFT_U(y)  (y >> 11)
#define TEMPERING_SHIFT_S(y)  (y << 7)
#define TEMPERING_SHIFT_T(y)  (y << 15)
#define TEMPERING_SHIFT_L(y)  (y >> 18)
static unsigned long mt[NN];        /* the array for the state vector  */
static int mti = NN + 1;            /* mti==NN+1 means mt[NN] is not initialized */
void sgenrand(unsigned long seed) {
	int i;
	for (i = 0; i < NN; i++) {
		mt[i] = seed & 0xffff0000; seed = 69069 * seed + 1;
		mt[i] |= (seed & 0xffff0000) >> 16; seed = 69069 * seed + 1;
	}
	mti = NN;
}
void lsgenrand(unsigned long seed_array[]) {
	int i; for (i = 0; i < NN; i++) mt[i] = seed_array[i]; mti = NN;
}
double genrand() {
	unsigned long y;
	static unsigned long mag01[2] = { 0x0, MATRIX_A };
	if (mti >= NN)
	{
		int kk;
		if (mti == NN + 1) sgenrand(4357);
		for (kk = 0; kk < NN - MM; kk++) {
			y = (mt[kk] & UPPER_MASK) | (mt[kk + 1] & LOWER_MASK);
			mt[kk] = mt[kk + MM] ^ (y >> 1) ^ mag01[y & 0x1];
		}
		for (; kk < NN - 1; kk++) {
			y = (mt[kk] & UPPER_MASK) | (mt[kk + 1] & LOWER_MASK);
			mt[kk] = mt[kk + (MM - NN)] ^ (y >> 1) ^ mag01[y & 0x1];
		}
		y = (mt[NN - 1] & UPPER_MASK) | (mt[0] & LOWER_MASK);
		mt[NN - 1] = mt[MM - 1] ^ (y >> 1) ^ mag01[y & 0x1];
		mti = 0;
	}
	y = mt[mti++]; y ^= TEMPERING_SHIFT_U(y); y ^= TEMPERING_SHIFT_S(y) & TEMPERING_MASK_B;
	y ^= TEMPERING_SHIFT_T(y) & TEMPERING_MASK_C; y ^= TEMPERING_SHIFT_L(y);
	return y;
}

double randf() 
{ 
    return ((double)genrand() * 2.3283064370807974e-10); 
}
long randi(unsigned long LIM) 
{ 
	return((unsigned long)genrand() % LIM); 
}

// 生成特定范围的随机数
double randp()
{
	//srand((unsigned)time(NULL));
	return ((double)(rand()%10+90)/100.0);

	//printf("%d ",rand() % 3);//[0,2]	
	//for(i = 0; i < 10; ++i){
	//	printf("%d ",rand() % 6 + 3);//[3, 8]
	//}
} 
/* End of random */


#define RANDOMIZE 1024      
#define L 100                 
#define K 0.5               
#define NEINUM 4              
#define SIZE (L*L)            
#define MC_STEPS 10000       
#define REC_STEPS 3000          
#define REFRESH_PRE 10	 /* Control the frequency of refresh screen, 1 for all the time */     
#define TRY_TIME 10


double b;    // 背叛的诱惑值
double delta; 
double pay1,pay2;

double Evi[SIZE]; // 博弈收益列表

int step;

int net[SIZE][4];	 

int stra[SIZE]; 
int stra_last[SIZE]; 
double pay_off[SIZE];

double fc,fd;
          
int cooperator,defector;


/* Payoff matrix and its update */
double payoff_matrix[2][2] = { {1,0},
                             {0,0} };
//double payoff_matrix_2[2][2] = { {0,0},
//                               {1,0} };
                                            							  
/* Call update_matrix(b) after loop for b */
// #define update_matrix(Bt) payoff_matrix[1][0]=Bt;

  #define update_matrix(b) payoff_matrix[1][0]=1+b;    // 囚徒困境博弈
// #define update_matrix(b) payoff_matrix[1][0]=1 + b, payoff_matrix[0][1]=1 - b; // 雪堆博弈


void prod_neighbors() 
{
	int i, j, x;
	for (i = 0; i < L; i++) 
	{
		for (j = 0; j < L; j++) 
		{
			x = i * L + j;            
			net[x][0] = i * L + ((j - 1 + L) % L);   /*Left*/
			net[x][1] = ((i - 1 + L) % L)*L + j;	  /*Top*/
			net[x][2] = i * L + ((j + 1) % L);	/*Right*/
			net[x][3] = ((i + 1) % L)*L + j;	     /*Bottom*/
		}
	}  	      
}


double uniform(double a, double b, long int * seed)
{
    double t;
    *seed = 2045 * (*seed) + 1;
    *seed = (*seed) % 1048576;
    t = (*seed)/1048576.0;
    t = a + (b - a) * t;
    return t;
}

// 初始状态下策略均匀分布
 void init() 
 {                           
 	cooperator=defector=0;
 	int i;
 	for (i = 0; i < SIZE; i++) // SIZE种群规模  
 	{        
 		if (randf()<=0.5)
 		{
 			stra[i]=0;
		}
 		else
            stra[i]=1;              
 	}		
 } 

 ////初始状态下合作者为方格集群 
 //  void init() 
 //  {                           
 // 	int i, j, x;
 // 	for (i = 0; i < L; i++) 
 // 	{
 // 		for (j = 0; j < L; j++) 
 // 		{
 // 			x = i * L + j;            
 // 			if ((j<100))
 //  	 	    {
 //  	 		   stra[x]=1;
 //  	 	    }
 // 			if ((i<100))
 //  	 	    {
 //  	 		   stra[x]=1;
 //  	 	    }
 // 			else if ((i < (j * L + 200))&(i > (j * L + 200)))
 // 			   stra[x]=0;
 // 			else if (j>=200)
 // 			stra[x]=1;
 // 			else if (i>=200)
 // 			stra[x]=1;
 // 		}
 // 	}
 //  } 


double payoff(int x) 
{
	int i;
	double pay = 0;
	int q;
	for (i = 0; i < NEINUM; i++)      // NEINUM 表示中心节点的4个邻居
	{
        pay += payoff_matrix[stra_last[x]][stra_last[net[x][i]]];    
	}
	return pay;
}


void update_data()
{              
	int i;
	cooperator=defector=0;
	for(i=0;i<SIZE;i++)
	{
		if(stra_last[i]==0)
			cooperator++;
		else
			defector++;
	}
}


int main()
{
	sgenrand(RANDOMIZE);
	prod_neighbors();    // 初始化邻居节点
    init(); 

	int x;

	double afc = 0;

	for(delta=0.0; delta<1.05; delta+=0.2)
	{       
		char average[100]; 
		sprintf(average,"D:\\Fig1\\average_uniform\\average_%.4f.txt",delta);
		FILE*fp_aver = fopen(average, "w");          
		for (double b = 0.0; b < 1.00025; b += 0.005) 
		{      
			char frequency[100];	 
			sprintf(frequency,"D:\\Fig1\\frequency_uniform\\frequency_%.4f_%.4f.txt",delta,b);
			FILE*fp_freq = fopen(frequency, "w");            

			update_matrix(b); 

			// 参数初始化  
			for(int ii=0;ii<SIZE;ii++)
			{ 
			    stra_last[ii] = stra[ii];  // 策略赋予，方便计算
			}

			for (step = 0; step < MC_STEPS; step++)    // 模拟的步长
			{	
       //        存储策略簇图 
				//char cluster[100];	 
			    //sprintf(cluster,"D:\\Fig1\\frequency_cluster\\cluster_%.4f_%.4f_%d.txt",delta,b,step);
			    //FILE*fp_clu = fopen(cluster, "w");  
				
				update_data(); 
				fc = (double)cooperator/SIZE; 

				double alpha=0.5;   // 系统的一致性期望目标
				double belta =2;
                
				 int iii;
				 int i;
				 for(iii=0;iii<SIZE;iii++)   // 异步策略更细规则，每次选择一个邻居，选择 SIZE 次
				 { 
				   i = randi(SIZE); // 异步更新，每次随机选择一个个体与周围邻居博弈，随机选择 SIZE 次

				   // 计算被选择的邻居的博弈收益
				   pay_off[i] = payoff(i);  // 计算焦点个体 i 与左边邻居交互的收益

				   // 同样的方式计算邻居J的收益
				   int j; 
				   int jj = (int)randi(NEINUM);
				   j=net[i][jj];
				   pay_off[j] = payoff(j);  // 计算焦点个体 i 与左边邻居交互的收益

				   // 基于强化学习规则，对其实现一致性期望目标的实现进行评价
				    // 评价个体 i
				   double St_1 = tanh(belta*(pay_off[i] - 4*alpha));
				   // 设置 St 的边界
				   if (St_1 >= 1)
					   St_1 = 1;
				   if (St_1 <= -1)
					   St_1 = -1;
				   
				   if ((stra_last[i]==0) && (St_1>=0))
				       Evi[i] = pay_off[i] + (1- Evi[i])*St_1;
				   else if ((stra_last[i]==0) && (St_1<0))
					   Evi[i] = pay_off[i] + Evi[i]*St_1;
				   else if ((stra_last[i]==1) && (St_1>=0))
					   Evi[i] = pay_off[i] - Evi[i]*St_1;
				   else if ((stra_last[i]==1) && (St_1<0))
					   Evi[i] = pay_off[i] - (1- Evi[i])*St_1;
				   else;


				   // 评价个体 j
                   double St = tanh(belta*(pay_off[j] - 4*alpha));
				   // 设置 St 的边界
				   if (St >= 1)
					   St = 1;
				   if (St <= -1)
					   St = -1;
				   
				   if ((stra_last[j]==0) && (St>=0))
				       Evi[j] = pay_off[j] + (1- Evi[j])*St;
				   else if ((stra_last[j]==0) && (St<0))
					   Evi[j] = pay_off[j] + Evi[j]*St;
				   else if ((stra_last[j]==1) && (St>=0))
					   Evi[j] = pay_off[j] - Evi[j]*St;
				   else if ((stra_last[j]==1) && (St<0))
					   Evi[j] = pay_off[j] - (1- Evi[j])*St;
				   else;
				   
				                
				   // 策略更新基于模仿规则
				   if(randf() < (1/(1 + exp((pay_off[i] - pay_off[j] + delta*(Evi[i]-Evi[j]))/K))))  // 模仿规则
					{
				       stra_last[i]=stra_last[j]; 
				    }
				
				}// 对应异步更新算法


			 // 存储策略
		  //   for(int jjj=0; jjj<SIZE;jjj++)
			 //{
			 //    fprintf(fp_clu, "%d\n", stra_last[jjj]);
			 //}
			 //fclose(fp_clu);  //策略文件夹

				/*fc = (double)cooperator/SIZE; */

				if (step > MC_STEPS - REC_STEPS - 1)     
					afc += fc;
				fprintf(fp_freq, "%d\t%.4f\n", step, fc);

				//fprintf(fp_yiy, "%d\t%.4f\n", step, Bt_avg);  // 存储奖励值
	
				if (step%REFRESH_PRE == 0)
				printf("\rStep:%d\tC:%.4f%%    ", step, fc * 100);
				if ((!cooperator) || (!defector)) 
				{     
					if (step++ < MC_STEPS - REC_STEPS) afc = cooperator ? 1 : 0;   
					break;  
				}
			}
			if (step > MC_STEPS - REC_STEPS)    
				afc /= step + REC_STEPS - MC_STEPS;  
			fprintf(fp_aver, "%.4f\t%.4f\n", b, afc);
			printf("\rdelta: %.4f\tb: %.4f\tavg_C: %.4f%%               ", delta,b, afc * 100);
			putchar(10);	
		 
			fclose(fp_freq);
		}
		fclose(fp_aver);
	}
	return 0;
}
