# Supplementary material for: Strategies for updating rules driven by reinforcement learning to solve social dilemmas
Source: PLoS One. 2026 Mar 10;21(3):e0341925. doi: 10.1371/journal.pone.0341925 (PMC12974810; doi:10.1371/journal.pone.0341925)
Supplement: S11 File — (ZIP) [file pone.0341925.s011.zip]

Archive with 195 entries (184 files):
- Data of all Figure/
- Data of all Figure/Data of Fig.1/
- Data of all Figure/Data of Fig.1/average_0.0000.txt
- Data of all Figure/Data of Fig.1/average_0.2000.txt
- Data of all Figure/Data of Fig.1/average_0.4000.txt
- Data of all Figure/Data of Fig.1/average_0.6000.txt
- Data of all Figure/Data of Fig.1/average_0.8000.txt
- Data of all Figure/Data of Fig.1/average_1.0000.txt
- Data of all Figure/Data of Fig.1/average_2.0000.txt
- Data of all Figure/Data of Fig.1/average_4.0000.txt
- Data of all Figure/Data of Fig.2/
- Data of all Figure/Data of Fig.2/frequency_0.0000_0.1800.txt
- Data of all Figure/Data of Fig.2/frequency_0.2000_0.1800.txt
- Data of all Figure/Data of Fig.2/frequency_0.4000_0.1800.txt
- Data of all Figure/Data of Fig.2/frequency_0.6000_0.1800.txt
- Data of all Figure/Data of Fig.2/frequency_0.8000_0.1800.txt
- Data of all Figure/Data of Fig.2/frequency_1.0000_0.1800.txt
- Data of all Figure/Data of Fig.2/frequency_2.0000_0.1800.txt
- Data of all Figure/Data of Fig.2/frequency_4.0000_0.1800.txt
- Data of all Figure/Data of Fig.3/
- Data of all Figure/Data of Fig.3/cluster_0.0000_0.1000_0.txt
- Data of all Figure/Data of Fig.3/cluster_0.0000_0.1000_1000.txt
- Data of all Figure/Data of Fig.3/cluster_0.0000_0.1000_10000.txt
- Data of all Figure/Data of Fig.3/cluster_0.0000_0.1000_200.txt
- Data of all Figure/Data of Fig.3/cluster_0.0000_0.1000_500.txt
- Data of all Figure/Data of Fig.3/cluster_0.4000_0.1000_0.txt
- Data of all Figure/Data of Fig.3/cluster_0.4000_0.1000_1000.txt
- Data of all Figure/Data of Fig.3/cluster_0.4000_0.1000_10000.txt
- Data of all Figure/Data of Fig.3/cluster_0.4000_0.1000_200.txt
- Data of all Figure/Data of Fig.3/cluster_0.4000_0.1000_500.txt
- Data of all Figure/Data of Fig.3/cluster_1.0000_0.1000_0.txt
- Data of all Figure/Data of Fig.3/cluster_1.0000_0.1000_1000.txt
- Data of all Figure/Data of Fig.3/cluster_1.0000_0.1000_10000.txt
- Data of all Figure/Data of Fig.3/cluster_1.0000_0.1000_200.txt
- Data of all Figure/Data of Fig.3/cluster_1.0000_0.1000_500.txt
- Data of all Figure/Data of Fig.4(a)/
- Data of all Figure/Data of Fig.4(a)/average_0.0000.txt
- Data of all Figure/Data of Fig.4(a)/average_0.5000.txt
- Data of all Figure/Data of Fig.4(a)/average_1.0000.txt
- Data of all Figure/Data of Fig.4(a)/average_2.0000.txt
- Data of all Figure/Data of Fig.4(a)/average_5.0000.txt
- Data of all Figure/Data of Fig.4(a)/average_50.0000.txt
- Data of all Figure/Data of Fig.4(b)/
- Data of all Figure/Data of Fig.4(b)/average_0.0000.txt
- Data of all Figure/Data of Fig.4(b)/average_1.0000.txt
- Data of all Figure/Data of Fig.4(b)/average_10.0000.txt
- Data of all Figure/Data of Fig.4(b)/average_11.0000.txt
- Data of all Figure/Data of Fig.4(b)/average_12.0000.txt
- Data of all Figure/Data of Fig.4(b)/average_13.0000.txt
- Data of all Figure/Data of Fig.4(b)/average_14.0000.txt
- Data of all Figure/Data of Fig.4(b)/average_15.0000.txt
- Data of all Figure/Data of Fig.4(b)/average_16.0000.txt
- Data of all Figure/Data of Fig.4(b)/average_17.0000.txt
- Data of all Figure/Data of Fig.4(b)/average_18.0000.txt
- Data of all Figure/Data of Fig.4(b)/average_19.0000.txt
- Data of all Figure/Data of Fig.4(b)/average_2.0000.txt
- Data of all Figure/Data of Fig.4(b)/average_20.0000.txt
- Data of all Figure/Data of Fig.4(b)/average_21.0000.txt
- Data of all Figure/Data of Fig.4(b)/average_22.0000.txt
- Data of all Figure/Data of Fig.4(b)/average_23.0000.txt
- Data of all Figure/Data of Fig.4(b)/average_24.0000.txt
- Data of all Figure/Data of Fig.4(b)/average_25.0000.txt
- Data of all Figure/Data of Fig.4(b)/average_26.0000.txt
- Data of all Figure/Data of Fig.4(b)/average_27.0000.txt
- Data of all Figure/Data of Fig.4(b)/average_28.0000.txt
- Data of all Figure/Data of Fig.4(b)/average_29.0000.txt
- Data of all Figure/Data of Fig.4(b)/average_3.0000.txt
- Data of all Figure/Data of Fig.4(b)/average_30.0000.txt
- Data of all Figure/Data of Fig.4(b)/average_31.0000.txt
- Data of all Figure/Data of Fig.4(b)/average_32.0000.txt
- Data of all Figure/Data of Fig.4(b)/average_33.0000.txt
- Data of all Figure/Data of Fig.4(b)/average_34.0000.txt
- Data of all Figure/Data of Fig.4(b)/average_35.0000.txt
- Data of all Figure/Data of Fig.4(b)/average_36.0000.txt
- Data of all Figure/Data of Fig.4(b)/average_37.0000.txt
- Data of all Figure/Data of Fig.4(b)/average_38.0000.txt
- Data of all Figure/Data of Fig.4(b)/average_39.0000.txt
- Data of all Figure/Data of Fig.4(b)/average_4.0000.txt
- Data of all Figure/Data of Fig.4(b)/average_40.0000.txt
- Data of all Figure/Data of Fig.4(b)/average_41.0000.txt
- Data of all Figure/Data of Fig.4(b)/average_42.0000.txt
- Data of all Figure/Data of Fig.4(b)/average_43.0000.txt
- Data of all Figure/Data of Fig.4(b)/average_44.0000.txt
- Data of all Figure/Data of Fig.4(b)/average_45.0000.txt
- Data of all Figure/Data of Fig.4(b)/average_46.0000.txt
- Data of all Figure/Data of Fig.4(b)/average_47.0000.txt
- Data of all Figure/Data of Fig.4(b)/average_48.0000.txt
- Data of all Figure/Data of Fig.4(b)/average_49.0000.txt
- Data of all Figure/Data of Fig.4(b)/average_5.0000.txt
- Data of all Figure/Data of Fig.4(b)/average_50.0000.txt
- Data of all Figure/Data of Fig.4(b)/average_6.0000.txt
- Data of all Figure/Data of Fig.4(b)/average_7.0000.txt
- Data of all Figure/Data of Fig.4(b)/average_8.0000.txt
- Data of all Figure/Data of Fig.4(b)/average_9.0000.txt
- Data of all Figure/Data of Fig.5(a)/
- Data of all Figure/Data of Fig.5(a)/average_alpha=0.0000.txt
- Data of all Figure/Data of Fig.5(a)/average_alpha=0.2000.txt
- Data of all Figure/Data of Fig.5(a)/average_alpha=0.4000.txt
- Data of all Figure/Data of Fig.5(a)/average_alpha=0.6000.txt
- Data of all Figure/Data of Fig.5(a)/average_alpha=0.8000.txt
- Data of all Figure/Data of Fig.5(b)/
- Data of all Figure/Data of Fig.5(b)/average_0.0000.txt
- Data of all Figure/Data of Fig.5(b)/average_0.0250.txt
- Data of all Figure/Data of Fig.5(b)/average_0.0500.txt
- Data of all Figure/Data of Fig.5(b)/average_0.0750.txt
- Data of all Figure/Data of Fig.5(b)/average_0.1000.txt
- Data of all Figure/Data of Fig.5(b)/average_0.1250.txt
- Data of all Figure/Data of Fig.5(b)/average_0.1500.txt
- Data of all Figure/Data of Fig.5(b)/average_0.1750.txt
- Data of all Figure/Data of Fig.5(b)/average_0.2000.txt
- Data of all Figure/Data of Fig.5(b)/average_0.2250.txt
- Data of all Figure/Data of Fig.5(b)/average_0.2500.txt
- Data of all Figure/Data of Fig.5(b)/average_0.2750.txt
- Data of all Figure/Data of Fig.5(b)/average_0.3000.txt
- Data of all Figure/Data of Fig.5(b)/average_0.3250.txt
- Data of all Figure/Data of Fig.5(b)/average_0.3500.txt
- Data of all Figure/Data of Fig.5(b)/average_0.3750.txt
- Data of all Figure/Data of Fig.5(b)/average_0.4000.txt
- Data of all Figure/Data of Fig.5(b)/average_0.4250.txt
- Data of all Figure/Data of Fig.5(b)/average_0.4500.txt
- Data of all Figure/Data of Fig.5(b)/average_0.4750.txt
- Data of all Figure/Data of Fig.5(b)/average_0.5000.txt
- Data of all Figure/Data of Fig.5(b)/average_0.5250.txt
- Data of all Figure/Data of Fig.5(b)/average_0.5500.txt
- Data of all Figure/Data of Fig.5(b)/average_0.5750.txt
- Data of all Figure/Data of Fig.5(b)/average_0.6000.txt
- Data of all Figure/Data of Fig.5(b)/average_0.6250.txt
- Data of all Figure/Data of Fig.5(b)/average_0.6500.txt
- Data of all Figure/Data of Fig.5(b)/average_0.6750.txt
- Data of all Figure/Data of Fig.5(b)/average_0.7000.txt
- Data of all Figure/Data of Fig.5(b)/average_0.7250.txt
- Data of all Figure/Data of Fig.5(b)/average_0.7500.txt
- Data of all Figure/Data of Fig.5(b)/average_0.7750.txt
- Data of all Figure/Data of Fig.5(b)/average_0.8000.txt
- Data of all Figure/Data of Fig.5(b)/average_0.8250.txt
- Data of all Figure/Data of Fig.5(b)/average_0.8500.txt
- Data of all Figure/Data of Fig.5(b)/average_0.8750.txt
- Data of all Figure/Data of Fig.5(b)/average_0.9000.txt
- Data of all Figure/Data of Fig.5(b)/average_0.9250.txt
- Data of all Figure/Data of Fig.5(b)/average_0.9500.txt
- Data of all Figure/Data of Fig.5(b)/average_0.9750.txt
- Data of all Figure/Data of Fig.5(b)/average_1.0000.txt
- Data of all Figure/Data of Fig.6/
- Data of all Figure/Data of Fig.6/average_0.0000.txt
- Data of all Figure/Data of Fig.6/average_0.5000.txt
- Data of all Figure/Data of Fig.6/average_1.0000.txt
- Data of all Figure/Data of Fig.6/average_1.5000.txt
- Data of all Figure/Data of Fig.6/average_10.0000.txt
- Data of all Figure/Data of Fig.6/average_10.5000.txt
- Data of all Figure/Data of Fig.6/average_11.0000.txt
- Data of all Figure/Data of Fig.6/average_11.5000.txt
- Data of all Figure/Data of Fig.6/average_12.0000.txt
- Data of all Figure/Data of Fig.6/average_12.5000.txt
- Data of all Figure/Data of Fig.6/average_13.0000.txt
- Data of all Figure/Data of Fig.6/average_13.5000.txt
- Data of all Figure/Data of Fig.6/average_14.0000.txt
- Data of all Figure/Data of Fig.6/average_14.5000.txt
- Data of all Figure/Data of Fig.6/average_15.0000.txt
- Data of all Figure/Data of Fig.6/average_15.5000.txt
- Data of all Figure/Data of Fig.6/average_16.0000.txt
- Data of all Figure/Data of Fig.6/average_16.5000.txt
- Data of all Figure/Data of Fig.6/average_17.0000.txt
- Data of all Figure/Data of Fig.6/average_17.5000.txt
- Data of all Figure/Data of Fig.6/average_18.0000.txt
- Data of all Figure/Data of Fig.6/average_18.5000.txt
- Data of all Figure/Data of Fig.6/average_19.0000.txt
- Data of all Figure/Data of Fig.6/average_19.5000.txt
- Data of all Figure/Data of Fig.6/average_2.0000.txt
- Data of all Figure/Data of Fig.6/average_2.5000.txt
- Data of all Figure/Data of Fig.6/average_20.0000.txt
- Data of all Figure/Data of Fig.6/average_3.0000.txt
- Data of all Figure/Data of Fig.6/average_3.5000.txt
- Data of all Figure/Data of Fig.6/average_4.0000.txt
- Data of all Figure/Data of Fig.6/average_4.5000.txt
- Data of all Figure/Data of Fig.6/average_5.0000.txt
- Data of all Figure/Data of Fig.6/average_5.5000.txt
- Data of all Figure/Data of Fig.6/average_6.0000.txt
- Data of all Figure/Data of Fig.6/average_6.5000.txt
- Data of all Figure/Data of Fig.6/average_7.0000.txt
- Data of all Figure/Data of Fig.6/average_7.5000.txt
- Data of all Figure/Data of Fig.6/average_8.0000.txt
- Data of all Figure/Data of Fig.6/average_8.5000.txt
- Data of all Figure/Data of Fig.6/average_9.0000.txt
- Data of all Figure/Data of Fig.6/average_9.5000.txt
- Data of all Figure/Data of Fig.7(a)/
- Data of all Figure/Data of Fig.7(a)/average_0.2000_0.45.txt
- Data of all Figure/Data of Fig.7(a)/average_0.2000_0.475.txt
- Data of all Figure/Data of Fig.7(a)/average_0.2000_0.5.txt
- Data of all Figure/Data of Fig.7(a)/average_0.2000_0.525.txt
- Data of all Figure/Data of Fig.7(a)/average_0.2000_0.55.txt
- Data of all Figure/Data of Fig.7(b)/
- Data of all Figure/Data of Fig.7(b)/average_0.2000_100.txt
- Data of all Figure/Data of Fig.7(b)/average_0.2000_200.txt
- Data of all Figure/Data of Fig.7(b)/average_0.2000_300.txt
- Data of all Figure/Data of Fig.7(b)/average_0.2000_50.txt
