# Supplementary material for: Strategies for updating rules driven by reinforcement learning to solve social dilemmas
Source: PLoS One. 2026 Mar 10;21(3):e0341925. doi: 10.1371/journal.pone.0341925 (PMC12974810; doi:10.1371/journal.pone.0341925)
Supplement: S11 File — (ZIP) [file pone.0341925.s011.zip › Data of all Figure/Data of Fig.2/frequency_0.0000_0.1800.txt]

0	0.5003
1	0.3564
2	0.2674
3	0.2097
4	0.1733
5	0.1460
6	0.1217
7	0.1057
8	0.0933
9	0.0805
10	0.0703
11	0.0602
12	0.0536
13	0.0466
14	0.0435
15	0.0409
16	0.0370
17	0.0332
18	0.0288
19	0.0277
20	0.0264
21	0.0249
22	0.0235
23	0.0224
24	0.0213
25	0.0197
26	0.0175
27	0.0172
28	0.0169
29	0.0159
30	0.0149
31	0.0125
32	0.0115
33	0.0098
34	0.0089
35	0.0080
36	0.0083
37	0.0080
38	0.0078
39	0.0070
40	0.0067
41	0.0063
42	0.0059
43	0.0061
44	0.0058
45	0.0049
46	0.0042
47	0.0042
48	0.0042
49	0.0041
50	0.0044
51	0.0041
52	0.0036
53	0.0031
54	0.0028
55	0.0028
56	0.0025
57	0.0021
58	0.0017
59	0.0018
60	0.0016
61	0.0015
62	0.0015
63	0.0014
64	0.0015
65	0.0016
66	0.0018
67	0.0013
68	0.0013
69	0.0012
70	0.0008
71	0.0009
72	0.0008
73	0.0007
74	0.0004
75	0.0003
76	0.0005
77	0.0004
78	0.0003
79	0.0003
80	0.0003
81	0.0003
82	0.0003
83	0.0006
84	0.0006
85	0.0006
86	0.0006
87	0.0008
88	0.0006
89	0.0008
90	0.0008
91	0.0008
92	0.0007
93	0.0008
94	0.0008
95	0.0008
96	0.0005
97	0.0006
98	0.0008
99	0.0006
100	0.0005
101	0.0006
102	0.0005
103	0.0005
104	0.0005
105	0.0003
106	0.0002
107	0.0001
108	0.0000
