# Supplementary material for: Strategies for updating rules driven by reinforcement learning to solve social dilemmas
Source: PLoS One. 2026 Mar 10;21(3):e0341925. doi: 10.1371/journal.pone.0341925 (PMC12974810; doi:10.1371/journal.pone.0341925)
Supplement: S11 File — (ZIP) [file pone.0341925.s011.zip › Data of all Figure/Data of Fig.2/frequency_0.2000_0.1800.txt]

0	0.5003
1	0.3611
2	0.2742
3	0.2181
4	0.1799
5	0.1556
6	0.1351
7	0.1206
8	0.1076
9	0.0997
10	0.0938
11	0.0862
12	0.0819
13	0.0774
14	0.0728
15	0.0690
16	0.0646
17	0.0626
18	0.0590
19	0.0564
20	0.0528
21	0.0522
22	0.0501
23	0.0470
24	0.0460
25	0.0456
26	0.0454
27	0.0444
28	0.0423
29	0.0401
30	0.0408
31	0.0414
32	0.0395
33	0.0372
34	0.0366
35	0.0354
36	0.0346
37	0.0344
38	0.0338
39	0.0336
40	0.0323
41	0.0303
42	0.0308
43	0.0288
44	0.0270
45	0.0267
46	0.0267
47	0.0256
48	0.0266
49	0.0258
50	0.0260
51	0.0258
52	0.0246
53	0.0234
54	0.0215
55	0.0209
56	0.0201
57	0.0194
58	0.0190
59	0.0175
60	0.0172
61	0.0167
62	0.0173
63	0.0179
64	0.0172
65	0.0165
66	0.0162
67	0.0146
68	0.0138
69	0.0133
70	0.0131
71	0.0131
72	0.0128
73	0.0119
74	0.0113
75	0.0106
76	0.0108
77	0.0112
78	0.0111
79	0.0112
80	0.0106
81	0.0106
82	0.0110
83	0.0108
84	0.0111
85	0.0110
86	0.0107
87	0.0105
88	0.0104
89	0.0096
90	0.0100
91	0.0099
92	0.0093
93	0.0082
94	0.0081
95	0.0075
96	0.0068
97	0.0060
98	0.0057
99	0.0049
100	0.0044
101	0.0051
102	0.0049
103	0.0045
104	0.0044
105	0.0043
106	0.0044
107	0.0040
108	0.0035
109	0.0030
110	0.0027
111	0.0022
112	0.0022
113	0.0023
114	0.0023
115	0.0022
116	0.0022
117	0.0024
118	0.0025
119	0.0025
120	0.0026
121	0.0026
122	0.0026
123	0.0029
124	0.0026
125	0.0026
126	0.0023
127	0.0025
128	0.0017
129	0.0015
130	0.0010
131	0.0010
132	0.0010
133	0.0009
134	0.0009
135	0.0010
136	0.0011
137	0.0010
138	0.0010
139	0.0010
140	0.0010
141	0.0010
142	0.0013
143	0.0016
144	0.0014
145	0.0014
146	0.0010
147	0.0010
148	0.0013
149	0.0014
150	0.0010
151	0.0011
152	0.0008
153	0.0007
154	0.0007
155	0.0007
156	0.0008
157	0.0008
158	0.0010
159	0.0011
160	0.0011
161	0.0012
162	0.0012
163	0.0010
164	0.0009
165	0.0008
166	0.0007
167	0.0008
168	0.0007
169	0.0008
170	0.0008
171	0.0008
172	0.0009
173	0.0007
174	0.0009
175	0.0010
176	0.0012
177	0.0010
178	0.0008
179	0.0007
180	0.0006
181	0.0006
182	0.0004
183	0.0002
184	0.0001
185	0.0000
