# Supplementary material for: Strategies for updating rules driven by reinforcement learning to solve social dilemmas
Source: PLoS One. 2026 Mar 10;21(3):e0341925. doi: 10.1371/journal.pone.0341925 (PMC12974810; doi:10.1371/journal.pone.0341925)
Supplement: S11 File — (ZIP) [file pone.0341925.s011.zip › Data of all Figure/Data of Fig.2/frequency_0.4000_0.1800.txt]

0	0.5003
1	0.3764
2	0.2989
3	0.2469
4	0.2137
5	0.1854
6	0.1746
7	0.1600
8	0.1494
9	0.1449
10	0.1388
11	0.1331
12	0.1299
13	0.1285
14	0.1256
15	0.1231
16	0.1229
17	0.1241
18	0.1228
19	0.1208
20	0.1200
21	0.1217
22	0.1207
23	0.1208
24	0.1206
25	0.1203
26	0.1200
27	0.1182
28	0.1182
29	0.1165
30	0.1146
31	0.1148
32	0.1115
33	0.1107
34	0.1125
35	0.1134
36	0.1134
37	0.1128
38	0.1102
39	0.1083
40	0.1062
41	0.1046
42	0.1039
43	0.1017
44	0.1005
45	0.0981
46	0.0969
47	0.0956
48	0.0945
49	0.0954
50	0.0944
51	0.0934
52	0.0937
53	0.0938
54	0.0934
55	0.0935
56	0.0953
57	0.0917
58	0.0915
59	0.0909
60	0.0885
61	0.0887
62	0.0867
63	0.0883
64	0.0873
65	0.0867
66	0.0847
67	0.0880
68	0.0862
69	0.0857
70	0.0869
71	0.0858
72	0.0853
73	0.0842
74	0.0812
75	0.0821
76	0.0802
77	0.0782
78	0.0778
79	0.0767
80	0.0757
81	0.0756
82	0.0738
83	0.0735
84	0.0717
85	0.0736
86	0.0713
87	0.0720
88	0.0716
89	0.0722
90	0.0706
91	0.0692
92	0.0707
93	0.0703
94	0.0708
95	0.0713
96	0.0712
97	0.0717
98	0.0711
99	0.0707
100	0.0708
101	0.0688
102	0.0686
103	0.0669
104	0.0660
105	0.0673
106	0.0672
107	0.0668
108	0.0660
109	0.0671
110	0.0676
111	0.0655
112	0.0642
113	0.0649
114	0.0650
115	0.0664
116	0.0657
117	0.0650
118	0.0653
119	0.0646
120	0.0630
121	0.0626
122	0.0625
123	0.0615
124	0.0626
125	0.0628
126	0.0640
127	0.0608
128	0.0605
129	0.0604
130	0.0598
131	0.0581
132	0.0575
133	0.0550
134	0.0543
135	0.0547
136	0.0547
137	0.0542
138	0.0512
139	0.0504
140	0.0490
141	0.0478
142	0.0464
143	0.0452
144	0.0447
145	0.0444
146	0.0435
147	0.0430
148	0.0426
149	0.0432
150	0.0439
151	0.0429
152	0.0437
153	0.0425
154	0.0417
155	0.0415
156	0.0413
157	0.0401
158	0.0378
159	0.0364
160	0.0368
161	0.0369
162	0.0376
163	0.0382
164	0.0390
165	0.0385
166	0.0378
167	0.0363
168	0.0366
169	0.0359
170	0.0360
171	0.0353
172	0.0359
173	0.0351
174	0.0356
175	0.0347
176	0.0355
177	0.0344
178	0.0344
179	0.0351
180	0.0365
181	0.0353
182	0.0362
183	0.0356
184	0.0362
185	0.0362
186	0.0362
187	0.0349
188	0.0350
189	0.0351
190	0.0347
191	0.0349
192	0.0346
193	0.0340
194	0.0349
195	0.0334
196	0.0319
197	0.0319
198	0.0322
199	0.0313
200	0.0319
201	0.0327
202	0.0331
203	0.0333
204	0.0326
205	0.0329
206	0.0326
207	0.0315
208	0.0309
209	0.0293
210	0.0292
211	0.0290
212	0.0292
213	0.0291
214	0.0283
215	0.0273
216	0.0276
217	0.0265
218	0.0258
219	0.0249
220	0.0248
221	0.0233
222	0.0227
223	0.0228
224	0.0228
225	0.0224
226	0.0231
227	0.0228
228	0.0214
229	0.0222
230	0.0223
231	0.0234
232	0.0222
233	0.0234
234	0.0222
235	0.0219
236	0.0221
237	0.0207
238	0.0208
239	0.0213
240	0.0208
241	0.0203
242	0.0202
243	0.0198
244	0.0190
245	0.0190
246	0.0192
247	0.0178
248	0.0181
249	0.0176
250	0.0174
251	0.0181
252	0.0181
253	0.0179
254	0.0183
255	0.0183
256	0.0186
257	0.0177
258	0.0167
259	0.0170
260	0.0165
261	0.0172
262	0.0167
263	0.0160
264	0.0170
265	0.0169
266	0.0168
267	0.0169
268	0.0163
269	0.0158
270	0.0148
271	0.0149
272	0.0156
273	0.0141
274	0.0128
275	0.0126
276	0.0133
277	0.0122
278	0.0117
279	0.0119
280	0.0117
281	0.0122
282	0.0126
283	0.0121
284	0.0124
285	0.0129
286	0.0132
287	0.0132
288	0.0135
289	0.0141
290	0.0140
291	0.0143
292	0.0142
293	0.0137
294	0.0133
295	0.0131
296	0.0131
297	0.0131
298	0.0138
299	0.0140
300	0.0142
301	0.0144
302	0.0150
303	0.0140
304	0.0128
305	0.0126
306	0.0123
307	0.0128
308	0.0123
309	0.0120
310	0.0119
311	0.0117
312	0.0117
313	0.0115
314	0.0116
315	0.0112
316	0.0110
317	0.0108
318	0.0116
319	0.0118
320	0.0119
321	0.0117
322	0.0121
323	0.0120
324	0.0124
325	0.0124
326	0.0122
327	0.0114
328	0.0112
329	0.0109
330	0.0115
331	0.0116
332	0.0116
333	0.0117
334	0.0112
335	0.0116
336	0.0118
337	0.0124
338	0.0122
339	0.0115
340	0.0104
341	0.0110
342	0.0108
343	0.0111
344	0.0105
345	0.0109
346	0.0112
347	0.0115
348	0.0115
349	0.0112
350	0.0106
351	0.0116
352	0.0110
353	0.0110
354	0.0108
355	0.0103
356	0.0099
357	0.0094
358	0.0094
359	0.0096
360	0.0101
361	0.0111
362	0.0106
363	0.0097
364	0.0097
365	0.0099
366	0.0108
367	0.0115
368	0.0113
369	0.0115
370	0.0126
371	0.0114
372	0.0118
373	0.0113
374	0.0114
375	0.0122
376	0.0119
377	0.0118
378	0.0119
379	0.0121
380	0.0121
381	0.0116
382	0.0114
383	0.0115
384	0.0119
385	0.0113
386	0.0114
387	0.0112
388	0.0112
389	0.0116
390	0.0117
391	0.0119
392	0.0125
393	0.0132
394	0.0129
395	0.0127
396	0.0125
397	0.0120
398	0.0118
399	0.0118
400	0.0108
401	0.0108
402	0.0105
403	0.0105
404	0.0095
405	0.0094
406	0.0088
407	0.0083
408	0.0081
409	0.0082
410	0.0083
411	0.0077
412	0.0074
413	0.0069
414	0.0075
415	0.0075
416	0.0081
417	0.0079
418	0.0079
419	0.0078
420	0.0083
421	0.0087
422	0.0085
423	0.0084
424	0.0084
425	0.0086
426	0.0085
427	0.0082
428	0.0088
429	0.0090
430	0.0092
431	0.0085
432	0.0090
433	0.0079
434	0.0086
435	0.0088
436	0.0092
437	0.0088
438	0.0083
439	0.0077
440	0.0074
441	0.0071
442	0.0067
443	0.0074
444	0.0064
445	0.0063
446	0.0058
447	0.0057
448	0.0051
449	0.0052
450	0.0051
451	0.0050
452	0.0044
453	0.0044
454	0.0043
455	0.0031
456	0.0026
457	0.0025
458	0.0026
459	0.0025
460	0.0024
461	0.0026
462	0.0021
463	0.0023
464	0.0019
465	0.0018
466	0.0020
467	0.0021
468	0.0026
469	0.0025
470	0.0023
471	0.0022
472	0.0022
473	0.0024
474	0.0024
475	0.0024
476	0.0027
477	0.0029
478	0.0031
479	0.0031
480	0.0030
481	0.0033
482	0.0028
483	0.0028
484	0.0026
485	0.0024
486	0.0023
487	0.0022
488	0.0022
489	0.0022
490	0.0022
491	0.0024
492	0.0022
493	0.0026
494	0.0021
495	0.0021
496	0.0019
497	0.0022
498	0.0018
499	0.0016
500	0.0015
501	0.0016
502	0.0017
503	0.0017
504	0.0017
505	0.0017
506	0.0020
507	0.0019
508	0.0021
509	0.0021
510	0.0023
511	0.0024
512	0.0026
513	0.0029
514	0.0028
515	0.0027
516	0.0028
517	0.0025
518	0.0028
519	0.0026
520	0.0026
521	0.0026
522	0.0028
523	0.0030
524	0.0031
525	0.0029
526	0.0033
527	0.0028
528	0.0028
529	0.0026
530	0.0026
531	0.0031
532	0.0026
533	0.0028
534	0.0026
535	0.0025
536	0.0024
537	0.0023
538	0.0025
539	0.0024
540	0.0024
541	0.0025
542	0.0028
543	0.0027
544	0.0027
545	0.0029
546	0.0031
547	0.0033
548	0.0029
549	0.0029
550	0.0028
551	0.0028
552	0.0023
553	0.0024
554	0.0024
555	0.0025
556	0.0027
557	0.0024
558	0.0025
559	0.0025
560	0.0026
561	0.0027
562	0.0025
563	0.0025
564	0.0026
565	0.0026
566	0.0030
567	0.0028
568	0.0028
569	0.0028
570	0.0029
571	0.0028
572	0.0032
573	0.0033
574	0.0035
575	0.0041
576	0.0041
577	0.0039
578	0.0035
579	0.0035
580	0.0025
581	0.0027
582	0.0026
583	0.0024
584	0.0022
585	0.0017
586	0.0013
587	0.0009
588	0.0008
589	0.0010
590	0.0009
591	0.0009
592	0.0008
593	0.0008
594	0.0008
595	0.0006
596	0.0003
597	0.0003
598	0.0003
599	0.0003
600	0.0002
601	0.0002
602	0.0001
603	0.0001
604	0.0000
