# Supplementary material for: Strategies for updating rules driven by reinforcement learning to solve social dilemmas
Source: PLoS One. 2026 Mar 10;21(3):e0341925. doi: 10.1371/journal.pone.0341925 (PMC12974810; doi:10.1371/journal.pone.0341925)
Supplement: S11 File — (ZIP) [file pone.0341925.s011.zip › Data of all Figure/Data of Fig.2/frequency_0.6000_0.1800.txt]

0	0.5003
1	0.3912
2	0.3326
3	0.2922
4	0.2623
5	0.2394
6	0.2219
7	0.2130
8	0.2058
9	0.2029
10	0.1983
11	0.1958
12	0.1908
13	0.1890
14	0.1823
15	0.1850
16	0.1831
17	0.1796
18	0.1780
19	0.1745
20	0.1734
21	0.1737
22	0.1735
23	0.1743
24	0.1765
25	0.1772
26	0.1790
27	0.1819
28	0.1831
29	0.1836
30	0.1835
31	0.1865
32	0.1888
33	0.1923
34	0.1942
35	0.1960
36	0.1992
37	0.1992
38	0.2033
39	0.2062
40	0.2090
41	0.2109
42	0.2103
43	0.2108
44	0.2118
45	0.2115
46	0.2120
47	0.2146
48	0.2143
49	0.2181
50	0.2195
51	0.2180
52	0.2173
53	0.2224
54	0.2228
55	0.2236
56	0.2247
57	0.2280
58	0.2308
59	0.2348
60	0.2365
61	0.2387
62	0.2417
63	0.2457
64	0.2462
65	0.2483
66	0.2506
67	0.2544
68	0.2567
69	0.2587
70	0.2594
71	0.2628
72	0.2648
73	0.2662
74	0.2672
75	0.2687
76	0.2719
77	0.2742
78	0.2783
79	0.2798
80	0.2829
81	0.2838
82	0.2860
83	0.2884
84	0.2919
85	0.2919
86	0.2880
87	0.2885
88	0.2908
89	0.2927
90	0.2953
91	0.2988
92	0.3010
93	0.3027
94	0.3017
95	0.3066
96	0.3077
97	0.3076
98	0.3090
99	0.3088
100	0.3117
101	0.3123
102	0.3099
103	0.3095
104	0.3151
105	0.3138
106	0.3117
107	0.3180
108	0.3181
109	0.3222
110	0.3260
111	0.3258
112	0.3260
113	0.3274
114	0.3315
115	0.3354
116	0.3365
117	0.3322
118	0.3342
119	0.3363
120	0.3310
121	0.3318
122	0.3317
123	0.3319
124	0.3335
125	0.3338
126	0.3349
127	0.3378
128	0.3407
129	0.3373
130	0.3374
131	0.3396
132	0.3385
133	0.3407
134	0.3394
135	0.3374
136	0.3383
137	0.3378
138	0.3384
139	0.3389
140	0.3403
141	0.3417
142	0.3448
143	0.3444
144	0.3453
145	0.3437
146	0.3438
147	0.3431
148	0.3394
149	0.3415
150	0.3437
151	0.3465
152	0.3486
153	0.3501
154	0.3488
155	0.3523
156	0.3515
157	0.3526
158	0.3551
159	0.3580
160	0.3589
161	0.3585
162	0.3595
163	0.3602
164	0.3624
165	0.3588
166	0.3549
167	0.3555
168	0.3577
169	0.3583
170	0.3571
171	0.3585
172	0.3581
173	0.3587
174	0.3606
175	0.3597
176	0.3599
177	0.3601
178	0.3553
179	0.3558
180	0.3524
181	0.3503
182	0.3529
183	0.3506
184	0.3479
185	0.3469
186	0.3488
187	0.3516
188	0.3542
189	0.3526
190	0.3535
191	0.3540
192	0.3522
193	0.3513
194	0.3583
195	0.3586
196	0.3571
197	0.3579
198	0.3587
199	0.3605
200	0.3647
201	0.3656
202	0.3617
203	0.3655
204	0.3649
205	0.3651
206	0.3658
207	0.3673
208	0.3732
209	0.3734
210	0.3747
211	0.3769
212	0.3717
213	0.3769
214	0.3802
215	0.3794
216	0.3848
217	0.3832
218	0.3855
219	0.3844
220	0.3851
221	0.3863
222	0.3890
223	0.3852
224	0.3870
225	0.3894
226	0.3901
227	0.3900
228	0.3892
229	0.3888
230	0.3901
231	0.3888
232	0.3845
233	0.3846
234	0.3877
235	0.3872
236	0.3862
237	0.3851
238	0.3856
239	0.3863
240	0.3853
241	0.3837
242	0.3834
243	0.3824
244	0.3799
245	0.3794
246	0.3808
247	0.3829
248	0.3815
249	0.3835
250	0.3792
251	0.3765
252	0.3743
253	0.3757
254	0.3733
255	0.3794
256	0.3749
257	0.3742
258	0.3751
259	0.3738
260	0.3759
261	0.3761
262	0.3774
263	0.3799
264	0.3812
265	0.3826
266	0.3775
267	0.3762
268	0.3790
269	0.3776
270	0.3781
271	0.3740
272	0.3760
273	0.3769
274	0.3819
275	0.3849
276	0.3866
277	0.3895
278	0.3897
279	0.3918
280	0.3917
281	0.3888
282	0.3931
283	0.3981
284	0.3985
285	0.4028
286	0.3952
287	0.3976
288	0.3962
289	0.3994
290	0.4006
291	0.4006
292	0.4022
293	0.4042
294	0.4073
295	0.4051
296	0.4069
297	0.4076
298	0.4102
299	0.4107
300	0.4122
301	0.4130
302	0.4143
303	0.4111
304	0.4126
305	0.4135
306	0.4131
307	0.4157
308	0.4187
309	0.4226
310	0.4201
311	0.4199
312	0.4167
313	0.4213
314	0.4197
315	0.4185
316	0.4190
317	0.4160
318	0.4151
319	0.4148
320	0.4142
321	0.4152
322	0.4217
323	0.4242
324	0.4214
325	0.4203
326	0.4208
327	0.4204
328	0.4255
329	0.4246
330	0.4206
331	0.4174
332	0.4162
333	0.4165
334	0.4192
335	0.4173
336	0.4138
337	0.4126
338	0.4097
339	0.4097
340	0.4038
341	0.4047
342	0.4048
343	0.4046
344	0.4026
345	0.4015
346	0.4035
347	0.3982
348	0.3966
349	0.3951
350	0.3937
351	0.3910
352	0.3901
353	0.3895
354	0.3862
355	0.3854
356	0.3864
357	0.3897
358	0.3903
359	0.3878
360	0.3865
361	0.3876
362	0.3885
363	0.3916
364	0.3919
365	0.3947
366	0.3987
367	0.3965
368	0.4014
369	0.3967
370	0.4015
371	0.4053
372	0.4061
373	0.4051
374	0.4063
375	0.4106
376	0.4115
377	0.4103
378	0.4085
379	0.4061
380	0.4059
381	0.4066
382	0.4129
383	0.4132
384	0.4162
385	0.4117
386	0.4121
387	0.4142
388	0.4107
389	0.4067
390	0.4066
391	0.4069
392	0.4081
393	0.4111
394	0.4106
395	0.4072
396	0.4060
397	0.4057
398	0.4075
399	0.4073
400	0.4060
401	0.4064
402	0.4040
403	0.4054
404	0.4062
405	0.4094
406	0.4054
407	0.4060
408	0.4064
409	0.4041
410	0.4046
411	0.4035
412	0.4046
413	0.4034
414	0.4036
415	0.4014
416	0.4003
417	0.4017
418	0.4032
419	0.4028
420	0.4050
421	0.4064
422	0.4013
423	0.3974
424	0.3956
425	0.4006
426	0.4033
427	0.4022
428	0.4000
429	0.4013
430	0.4023
431	0.4049
432	0.4042
433	0.4033
434	0.4026
435	0.4018
436	0.3998
437	0.3991
438	0.3995
439	0.3988
440	0.4010
441	0.4013
442	0.3997
443	0.3987
444	0.3987
445	0.4017
446	0.4006
447	0.3987
448	0.3997
449	0.3975
450	0.3999
451	0.3992
452	0.3972
453	0.3974
454	0.3978
455	0.3978
456	0.4001
457	0.3944
458	0.3919
459	0.3960
460	0.3929
461	0.3927
462	0.3908
463	0.3943
464	0.4007
465	0.4045
466	0.4076
467	0.4113
468	0.4101
469	0.4140
470	0.4115
471	0.4125
472	0.4134
473	0.4144
474	0.4145
475	0.4157
476	0.4186
477	0.4203
478	0.4175
479	0.4153
480	0.4181
481	0.4206
482	0.4186
483	0.4237
484	0.4219
485	0.4231
486	0.4244
487	0.4294
488	0.4284
489	0.4274
490	0.4271
491	0.4247
492	0.4251
493	0.4295
494	0.4294
495	0.4321
496	0.4319
497	0.4313
498	0.4338
499	0.4318
500	0.4282
501	0.4253
502	0.4291
503	0.4269
504	0.4276
505	0.4251
506	0.4207
507	0.4218
508	0.4194
509	0.4213
510	0.4226
511	0.4208
512	0.4168
513	0.4153
514	0.4153
515	0.4174
516	0.4176
517	0.4151
518	0.4143
519	0.4103
520	0.4098
521	0.4099
522	0.4117
523	0.4133
524	0.4113
525	0.4135
526	0.4107
527	0.4136
528	0.4126
529	0.4147
530	0.4133
531	0.4160
532	0.4204
533	0.4192
534	0.4178
535	0.4165
536	0.4185
537	0.4180
538	0.4147
539	0.4144
540	0.4135
541	0.4099
542	0.4100
543	0.4133
544	0.4094
545	0.4106
546	0.4099
547	0.4069
548	0.4074
549	0.4089
550	0.4099
551	0.4118
552	0.4147
553	0.4151
554	0.4146
555	0.4187
556	0.4206
557	0.4213
558	0.4217
559	0.4199
560	0.4215
561	0.4202
562	0.4200
563	0.4160
564	0.4176
565	0.4174
566	0.4205
567	0.4211
568	0.4222
569	0.4234
570	0.4252
571	0.4233
572	0.4244
573	0.4258
574	0.4257
575	0.4275
576	0.4321
577	0.4346
578	0.4375
579	0.4347
580	0.4368
581	0.4426
582	0.4389
583	0.4378
584	0.4374
585	0.4372
586	0.4363
587	0.4367
588	0.4358
589	0.4370
590	0.4359
591	0.4365
592	0.4412
593	0.4405
594	0.4374
595	0.4373
596	0.4384
597	0.4409
598	0.4373
599	0.4387
600	0.4392
601	0.4409
602	0.4372
603	0.4390
604	0.4422
605	0.4403
606	0.4406
607	0.4440
608	0.4455
609	0.4476
610	0.4457
611	0.4464
612	0.4508
613	0.4478
614	0.4471
615	0.4531
616	0.4485
617	0.4501
618	0.4501
619	0.4432
620	0.4417
621	0.4392
622	0.4422
623	0.4434
624	0.4434
625	0.4388
626	0.4392
627	0.4393
628	0.4383
629	0.4395
630	0.4381
631	0.4378
632	0.4349
633	0.4337
634	0.4309
635	0.4293
636	0.4223
637	0.4239
638	0.4199
639	0.4240
640	0.4254
641	0.4258
642	0.4257
643	0.4224
644	0.4216
645	0.4167
646	0.4174
647	0.4201
648	0.4135
649	0.4116
650	0.4139
651	0.4132
652	0.4086
653	0.4099
654	0.4138
655	0.4149
656	0.4172
657	0.4167
658	0.4164
659	0.4151
660	0.4173
661	0.4132
662	0.4120
663	0.4172
664	0.4155
665	0.4149
666	0.4135
667	0.4160
668	0.4149
669	0.4177
670	0.4137
671	0.4172
672	0.4169
673	0.4165
674	0.4190
675	0.4186
676	0.4153
677	0.4154
678	0.4155
679	0.4163
680	0.4180
681	0.4160
682	0.4161
683	0.4181
684	0.4203
685	0.4203
686	0.4208
687	0.4220
688	0.4210
689	0.4217
690	0.4234
691	0.4233
692	0.4161
693	0.4140
694	0.4131
695	0.4123
696	0.4094
697	0.4115
698	0.4124
699	0.4126
700	0.4128
701	0.4115
702	0.4117
703	0.4048
704	0.4087
705	0.4094
706	0.4125
707	0.4119
708	0.4121
709	0.4110
710	0.4126
711	0.4102
712	0.4095
713	0.4110
714	0.4119
715	0.4140
716	0.4145
717	0.4146
718	0.4133
719	0.4144
720	0.4136
721	0.4167
722	0.4178
723	0.4201
724	0.4219
725	0.4224
726	0.4235
727	0.4311
728	0.4283
729	0.4289
730	0.4318
731	0.4318
732	0.4319
733	0.4308
734	0.4306
735	0.4326
736	0.4314
737	0.4308
738	0.4315
739	0.4335
740	0.4340
741	0.4324
742	0.4322
743	0.4310
744	0.4313
745	0.4326
746	0.4369
747	0.4382
748	0.4371
749	0.4360
750	0.4365
751	0.4353
752	0.4374
753	0.4338
754	0.4347
755	0.4303
756	0.4307
757	0.4275
758	0.4306
759	0.4297
760	0.4269
761	0.4199
762	0.4199
763	0.4199
764	0.4235
765	0.4210
766	0.4219
767	0.4250
768	0.4209
769	0.4227
770	0.4225
771	0.4245
772	0.4296
773	0.4274
774	0.4247
775	0.4251
776	0.4258
777	0.4211
778	0.4205
779	0.4205
780	0.4256
781	0.4260
782	0.4279
783	0.4299
784	0.4303
785	0.4319
786	0.4314
787	0.4331
788	0.4375
789	0.4385
790	0.4382
791	0.4369
792	0.4410
793	0.4458
794	0.4440
795	0.4485
796	0.4477
797	0.4433
798	0.4417
799	0.4385
800	0.4374
801	0.4382
802	0.4414
803	0.4369
804	0.4381
805	0.4387
806	0.4415
807	0.4410
808	0.4347
809	0.4335
810	0.4349
811	0.4313
812	0.4332
813	0.4326
814	0.4268
815	0.4290
816	0.4310
817	0.4342
818	0.4331
819	0.4366
820	0.4347
821	0.4312
822	0.4351
823	0.4358
824	0.4383
825	0.4360
826	0.4328
827	0.4312
828	0.4274
829	0.4263
830	0.4256
831	0.4276
832	0.4295
833	0.4290
834	0.4352
835	0.4344
836	0.4329
837	0.4308
838	0.4306
839	0.4313
840	0.4291
841	0.4303
842	0.4263
843	0.4276
844	0.4301
845	0.4292
846	0.4274
847	0.4258
848	0.4300
849	0.4260
850	0.4213
851	0.4183
852	0.4158
853	0.4106
854	0.4103
855	0.4117
856	0.4149
857	0.4178
858	0.4216
859	0.4250
860	0.4267
861	0.4240
862	0.4233
863	0.4210
864	0.4203
865	0.4182
866	0.4160
867	0.4144
868	0.4179
869	0.4173
870	0.4124
871	0.4096
872	0.4088
873	0.4104
874	0.4104
875	0.4112
876	0.4096
877	0.4081
878	0.4101
879	0.4099
880	0.4081
881	0.4090
882	0.4097
883	0.4100
884	0.4100
885	0.4078
886	0.4064
887	0.4044
888	0.4057
889	0.4020
890	0.4008
891	0.4039
892	0.4065
893	0.4037
894	0.4058
895	0.4076
896	0.4075
897	0.4101
898	0.4104
899	0.4116
900	0.4124
901	0.4116
902	0.4104
903	0.4083
904	0.4075
905	0.4067
906	0.4069
907	0.4035
908	0.3989
909	0.3996
910	0.3969
911	0.3932
912	0.3956
913	0.3916
914	0.3867
915	0.3846
916	0.3853
917	0.3859
918	0.3862
919	0.3841
920	0.3833
921	0.3873
922	0.3864
923	0.3900
924	0.3892
925	0.3869
926	0.3862
927	0.3878
928	0.3902
929	0.3912
930	0.3915
931	0.3929
932	0.3940
933	0.3906
934	0.3926
935	0.3956
936	0.3974
937	0.3983
938	0.3990
939	0.3975
940	0.3991
941	0.4011
942	0.4002
943	0.4013
944	0.3992
945	0.4032
946	0.4067
947	0.3998
948	0.3962
949	0.3936
950	0.3963
951	0.3956
952	0.3940
953	0.3926
954	0.3884
955	0.3877
956	0.3891
957	0.3913
958	0.3932
959	0.3928
960	0.3940
961	0.3935
962	0.3927
963	0.3969
964	0.3928
965	0.3972
966	0.3974
967	0.3995
968	0.3994
969	0.4011
970	0.3998
971	0.3983
972	0.3967
973	0.3969
974	0.3974
975	0.4001
976	0.4012
977	0.4026
978	0.4017
979	0.4021
980	0.4026
981	0.4026
982	0.4059
983	0.4056
984	0.4079
985	0.4069
986	0.4025
987	0.4037
988	0.4007
989	0.4020
990	0.4033
991	0.4030
992	0.4025
993	0.3974
994	0.3986
995	0.3954
996	0.3925
997	0.3933
998	0.3908
999	0.3892
1000	0.3920
1001	0.3910
1002	0.3922
1003	0.3925
1004	0.3945
1005	0.3930
1006	0.3942
1007	0.3927
1008	0.3923
1009	0.3896
1010	0.3910
1011	0.3947
1012	0.3944
1013	0.3967
1014	0.3975
1015	0.3970
1016	0.3990
1017	0.4015
1018	0.3987
1019	0.4019
1020	0.3997
1021	0.3983
1022	0.3965
1023	0.3981
1024	0.4011
1025	0.4030
1026	0.4031
1027	0.4051
1028	0.4013
1029	0.4094
1030	0.4084
1031	0.4094
1032	0.4092
1033	0.4094
1034	0.4106
1035	0.4091
1036	0.4094
1037	0.4096
1038	0.4077
1039	0.4077
1040	0.4078
1041	0.4056
1042	0.4015
1043	0.4016
1044	0.3975
1045	0.3965
1046	0.3994
1047	0.3996
1048	0.4006
1049	0.4017
1050	0.4031
1051	0.4022
1052	0.4017
1053	0.4003
1054	0.4030
1055	0.4077
1056	0.4024
1057	0.4000
1058	0.4025
1059	0.4060
1060	0.4054
1061	0.4044
1062	0.4091
1063	0.4090
1064	0.4115
1065	0.4147
1066	0.4156
1067	0.4167
1068	0.4163
1069	0.4178
1070	0.4158
1071	0.4177
1072	0.4176
1073	0.4182
1074	0.4192
1075	0.4200
1076	0.4139
1077	0.4128
1078	0.4101
1079	0.4106
1080	0.4118
1081	0.4166
1082	0.4169
1083	0.4165
1084	0.4122
1085	0.4117
1086	0.4115
1087	0.4117
1088	0.4128
1089	0.4105
1090	0.4112
1091	0.4121
1092	0.4120
1093	0.4085
1094	0.4067
1095	0.4049
1096	0.4027
1097	0.4078
1098	0.4086
1099	0.4089
1100	0.4089
1101	0.4085
1102	0.4105
1103	0.4076
1104	0.4051
1105	0.4042
1106	0.4072
1107	0.4069
1108	0.4077
1109	0.4064
1110	0.4052
1111	0.4043
1112	0.4009
1113	0.3990
1114	0.4019
1115	0.4027
1116	0.4038
1117	0.4047
1118	0.4025
1119	0.4039
1120	0.4069
1121	0.4064
1122	0.4090
1123	0.4132
1124	0.4131
1125	0.4156
1126	0.4199
1127	0.4181
1128	0.4176
1129	0.4175
1130	0.4144
1131	0.4173
1132	0.4137
1133	0.4156
1134	0.4125
1135	0.4145
1136	0.4180
1137	0.4161
1138	0.4158
1139	0.4153
1140	0.4153
1141	0.4147
1142	0.4172
1143	0.4160
1144	0.4184
1145	0.4175
1146	0.4161
1147	0.4135
1148	0.4126
1149	0.4092
1150	0.4108
1151	0.4087
1152	0.4098
1153	0.4092
1154	0.4126
1155	0.4113
1156	0.4087
1157	0.4088
1158	0.4094
1159	0.4065
1160	0.4063
1161	0.4066
1162	0.4051
1163	0.4019
1164	0.4017
1165	0.4013
1166	0.3997
1167	0.3978
1168	0.3974
1169	0.3978
1170	0.3960
1171	0.4001
1172	0.4007
1173	0.4052
1174	0.4063
1175	0.4054
1176	0.4040
1177	0.4037
1178	0.4029
1179	0.4072
1180	0.4069
1181	0.4073
1182	0.4033
1183	0.4031
1184	0.4037
1185	0.4015
1186	0.4054
1187	0.4097
1188	0.4076
1189	0.4111
1190	0.4082
1191	0.4088
1192	0.4085
1193	0.4113
1194	0.4124
1195	0.4172
1196	0.4177
1197	0.4196
1198	0.4217
1199	0.4224
1200	0.4215
1201	0.4231
1202	0.4206
1203	0.4233
1204	0.4255
1205	0.4248
1206	0.4252
1207	0.4272
1208	0.4303
1209	0.4265
1210	0.4279
1211	0.4244
1212	0.4220
1213	0.4204
1214	0.4187
1215	0.4185
1216	0.4175
1217	0.4181
1218	0.4164
1219	0.4140
1220	0.4126
1221	0.4144
1222	0.4162
1223	0.4163
1224	0.4148
1225	0.4180
1226	0.4178
1227	0.4199
1228	0.4187
1229	0.4174
1230	0.4144
1231	0.4153
1232	0.4101
1233	0.4076
1234	0.4081
1235	0.4099
1236	0.4086
1237	0.4115
1238	0.4131
1239	0.4134
1240	0.4166
1241	0.4172
1242	0.4144
1243	0.4163
1244	0.4144
1245	0.4161
1246	0.4168
1247	0.4164
1248	0.4145
1249	0.4183
1250	0.4167
1251	0.4144
1252	0.4182
1253	0.4164
1254	0.4151
1255	0.4157
1256	0.4185
1257	0.4165
1258	0.4144
1259	0.4149
1260	0.4108
1261	0.4161
1262	0.4118
1263	0.4097
1264	0.4111
1265	0.4126
1266	0.4155
1267	0.4155
1268	0.4197
1269	0.4185
1270	0.4140
1271	0.4167
1272	0.4188
1273	0.4218
1274	0.4266
1275	0.4283
1276	0.4265
1277	0.4274
1278	0.4274
1279	0.4295
1280	0.4294
1281	0.4303
1282	0.4292
1283	0.4288
1284	0.4310
1285	0.4264
1286	0.4327
1287	0.4313
1288	0.4349
1289	0.4354
1290	0.4351
1291	0.4356
1292	0.4389
1293	0.4384
1294	0.4378
1295	0.4354
1296	0.4325
1297	0.4309
1298	0.4317
1299	0.4285
1300	0.4277
1301	0.4294
1302	0.4279
1303	0.4294
1304	0.4269
1305	0.4303
1306	0.4307
1307	0.4314
1308	0.4317
1309	0.4360
1310	0.4415
1311	0.4381
1312	0.4396
1313	0.4385
1314	0.4401
1315	0.4378
1316	0.4438
1317	0.4449
1318	0.4425
1319	0.4429
1320	0.4478
1321	0.4466
1322	0.4510
1323	0.4518
1324	0.4499
1325	0.4531
1326	0.4533
1327	0.4519
1328	0.4482
1329	0.4474
1330	0.4483
1331	0.4486
1332	0.4427
1333	0.4435
1334	0.4407
1335	0.4368
1336	0.4390
1337	0.4404
1338	0.4387
1339	0.4435
1340	0.4439
1341	0.4426
1342	0.4405
1343	0.4397
1344	0.4346
1345	0.4360
1346	0.4367
1347	0.4326
1348	0.4297
1349	0.4289
1350	0.4278
1351	0.4241
1352	0.4232
1353	0.4264
1354	0.4233
1355	0.4262
1356	0.4249
1357	0.4256
1358	0.4258
1359	0.4226
1360	0.4246
1361	0.4278
1362	0.4275
1363	0.4269
1364	0.4289
1365	0.4315
1366	0.4315
1367	0.4308
1368	0.4299
1369	0.4285
1370	0.4281
1371	0.4263
1372	0.4251
1373	0.4272
1374	0.4292
1375	0.4310
1376	0.4309
1377	0.4383
1378	0.4394
1379	0.4377
1380	0.4369
1381	0.4372
1382	0.4345
1383	0.4359
1384	0.4363
1385	0.4344
1386	0.4347
1387	0.4339
1388	0.4355
1389	0.4321
1390	0.4319
1391	0.4293
1392	0.4280
1393	0.4267
1394	0.4267
1395	0.4274
1396	0.4306
1397	0.4304
1398	0.4309
1399	0.4301
1400	0.4279
1401	0.4305
1402	0.4318
1403	0.4283
1404	0.4283
1405	0.4257
1406	0.4303
1407	0.4296
1408	0.4302
1409	0.4316
1410	0.4318
1411	0.4343
1412	0.4325
1413	0.4326
1414	0.4361
1415	0.4365
1416	0.4311
1417	0.4302
1418	0.4325
1419	0.4313
1420	0.4296
1421	0.4274
1422	0.4245
1423	0.4249
1424	0.4219
1425	0.4231
1426	0.4241
1427	0.4240
1428	0.4258
1429	0.4240
1430	0.4250
1431	0.4242
1432	0.4222
1433	0.4153
1434	0.4149
1435	0.4159
1436	0.4202
1437	0.4188
1438	0.4142
1439	0.4154
1440	0.4118
1441	0.4143
1442	0.4135
1443	0.4133
1444	0.4143
1445	0.4153
1446	0.4145
1447	0.4132
1448	0.4148
1449	0.4126
1450	0.4113
1451	0.4113
1452	0.4106
1453	0.4122
1454	0.4097
1455	0.4080
1456	0.4083
1457	0.4055
1458	0.4044
1459	0.4038
1460	0.4067
1461	0.4045
1462	0.4037
1463	0.4088
1464	0.4066
1465	0.4046
1466	0.4050
1467	0.4055
1468	0.4063
1469	0.4092
1470	0.4085
1471	0.4072
1472	0.4110
1473	0.4103
1474	0.4138
1475	0.4149
1476	0.4172
1477	0.4206
1478	0.4203
1479	0.4213
1480	0.4217
1481	0.4215
1482	0.4199
1483	0.4224
1484	0.4272
1485	0.4301
1486	0.4309
1487	0.4315
1488	0.4303
1489	0.4288
1490	0.4240
1491	0.4204
1492	0.4197
1493	0.4207
1494	0.4213
1495	0.4188
1496	0.4157
1497	0.4195
1498	0.4167
1499	0.4150
1500	0.4170
1501	0.4156
1502	0.4135
1503	0.4117
1504	0.4106
1505	0.4138
1506	0.4143
1507	0.4159
1508	0.4175
1509	0.4169
1510	0.4168
1511	0.4231
1512	0.4195
1513	0.4193
1514	0.4210
1515	0.4198
1516	0.4212
1517	0.4219
1518	0.4227
1519	0.4240
1520	0.4249
1521	0.4236
1522	0.4205
1523	0.4215
1524	0.4256
1525	0.4242
1526	0.4230
1527	0.4178
1528	0.4179
1529	0.4167
1530	0.4135
1531	0.4135
1532	0.4110
1533	0.4094
1534	0.4098
1535	0.4099
1536	0.4127
1537	0.4144
1538	0.4117
1539	0.4117
1540	0.4103
1541	0.4110
1542	0.4088
1543	0.4077
1544	0.4086
1545	0.4050
1546	0.4031
1547	0.4044
1548	0.4033
1549	0.4022
1550	0.4043
1551	0.4040
1552	0.4042
1553	0.4009
1554	0.4037
1555	0.4023
1556	0.4003
1557	0.4026
1558	0.3990
1559	0.4007
1560	0.4038
1561	0.4044
1562	0.4060
1563	0.4028
1564	0.4031
1565	0.4051
1566	0.4040
1567	0.4026
1568	0.4012
1569	0.3981
1570	0.4005
1571	0.4043
1572	0.4038
1573	0.4031
1574	0.4084
1575	0.4094
1576	0.4059
1577	0.4073
1578	0.4042
1579	0.4076
1580	0.4047
1581	0.4043
1582	0.4056
1583	0.4060
1584	0.4069
1585	0.4095
1586	0.4094
1587	0.4113
1588	0.4122
1589	0.4116
1590	0.4128
1591	0.4117
1592	0.4119
1593	0.4146
1594	0.4158
1595	0.4141
1596	0.4116
1597	0.4134
1598	0.4146
1599	0.4169
1600	0.4173
1601	0.4151
1602	0.4163
1603	0.4190
1604	0.4206
1605	0.4203
1606	0.4188
1607	0.4170
1608	0.4191
1609	0.4199
1610	0.4185
1611	0.4211
1612	0.4188
1613	0.4138
1614	0.4115
1615	0.4099
1616	0.4083
1617	0.4065
1618	0.4027
1619	0.4063
1620	0.4078
1621	0.4087
1622	0.4120
1623	0.4126
1624	0.4165
1625	0.4165
1626	0.4174
1627	0.4179
1628	0.4169
1629	0.4172
1630	0.4210
1631	0.4217
1632	0.4220
1633	0.4262
1634	0.4251
1635	0.4213
1636	0.4226
1637	0.4269
1638	0.4249
1639	0.4253
1640	0.4246
1641	0.4267
1642	0.4242
1643	0.4286
1644	0.4258
1645	0.4253
1646	0.4298
1647	0.4321
1648	0.4306
1649	0.4317
1650	0.4338
1651	0.4319
1652	0.4310
1653	0.4305
1654	0.4328
1655	0.4319
1656	0.4274
1657	0.4265
1658	0.4244
1659	0.4249
1660	0.4289
1661	0.4275
1662	0.4280
1663	0.4283
1664	0.4301
1665	0.4246
1666	0.4241
1667	0.4252
1668	0.4271
1669	0.4240
1670	0.4243
1671	0.4235
1672	0.4260
1673	0.4251
1674	0.4249
1675	0.4199
1676	0.4203
1677	0.4181
1678	0.4171
1679	0.4169
1680	0.4154
1681	0.4113
1682	0.4117
1683	0.4065
1684	0.4090
1685	0.4079
1686	0.4058
1687	0.4056
1688	0.4031
1689	0.4019
1690	0.4042
1691	0.4073
1692	0.4063
1693	0.4108
1694	0.4111
1695	0.4086
1696	0.4091
1697	0.4115
1698	0.4120
1699	0.4110
1700	0.4092
1701	0.4078
1702	0.4052
1703	0.4079
1704	0.4090
1705	0.4099
1706	0.4128
1707	0.4126
1708	0.4155
1709	0.4198
1710	0.4208
1711	0.4205
1712	0.4229
1713	0.4249
1714	0.4258
1715	0.4281
1716	0.4258
1717	0.4236
1718	0.4249
1719	0.4244
1720	0.4238
1721	0.4183
1722	0.4176
1723	0.4144
1724	0.4161
1725	0.4125
1726	0.4142
1727	0.4136
1728	0.4124
1729	0.4119
1730	0.4110
1731	0.4122
1732	0.4138
1733	0.4129
1734	0.4146
1735	0.4144
1736	0.4173
1737	0.4192
1738	0.4188
1739	0.4195
1740	0.4178
1741	0.4156
1742	0.4174
1743	0.4199
1744	0.4169
1745	0.4185
1746	0.4171
1747	0.4174
1748	0.4199
1749	0.4228
1750	0.4238
1751	0.4233
1752	0.4216
1753	0.4244
1754	0.4267
1755	0.4270
1756	0.4240
1757	0.4252
1758	0.4256
1759	0.4258
1760	0.4268
1761	0.4278
1762	0.4297
1763	0.4341
1764	0.4306
1765	0.4324
1766	0.4336
1767	0.4342
1768	0.4372
1769	0.4383
1770	0.4376
1771	0.4387
1772	0.4409
1773	0.4404
1774	0.4397
1775	0.4435
1776	0.4435
1777	0.4390
1778	0.4456
1779	0.4483
1780	0.4471
1781	0.4466
1782	0.4444
1783	0.4499
1784	0.4494
1785	0.4476
1786	0.4480
1787	0.4495
1788	0.4511
1789	0.4535
1790	0.4502
1791	0.4508
1792	0.4490
1793	0.4505
1794	0.4480
1795	0.4520
1796	0.4471
1797	0.4456
1798	0.4425
1799	0.4418
1800	0.4426
1801	0.4453
1802	0.4469
1803	0.4456
1804	0.4407
1805	0.4421
1806	0.4450
1807	0.4438
1808	0.4406
1809	0.4442
1810	0.4377
1811	0.4414
1812	0.4436
1813	0.4424
1814	0.4441
1815	0.4485
1816	0.4413
1817	0.4394
1818	0.4404
1819	0.4352
1820	0.4342
1821	0.4340
1822	0.4356
1823	0.4382
1824	0.4394
1825	0.4392
1826	0.4357
1827	0.4336
1828	0.4291
1829	0.4287
1830	0.4285
1831	0.4344
1832	0.4359
1833	0.4355
1834	0.4329
1835	0.4326
1836	0.4351
1837	0.4359
1838	0.4347
1839	0.4359
1840	0.4348
1841	0.4360
1842	0.4370
1843	0.4376
1844	0.4367
1845	0.4372
1846	0.4390
1847	0.4406
1848	0.4408
1849	0.4383
1850	0.4390
1851	0.4347
1852	0.4315
1853	0.4283
1854	0.4260
1855	0.4251
1856	0.4236
1857	0.4239
1858	0.4244
1859	0.4251
1860	0.4233
1861	0.4239
1862	0.4276
1863	0.4256
1864	0.4309
1865	0.4316
1866	0.4338
1867	0.4333
1868	0.4328
1869	0.4319
1870	0.4294
1871	0.4287
1872	0.4313
1873	0.4341
1874	0.4301
1875	0.4295
1876	0.4271
1877	0.4269
1878	0.4272
1879	0.4302
1880	0.4308
1881	0.4265
1882	0.4291
1883	0.4278
1884	0.4271
1885	0.4304
1886	0.4302
1887	0.4317
1888	0.4299
1889	0.4324
1890	0.4317
1891	0.4285
1892	0.4312
1893	0.4288
1894	0.4285
1895	0.4286
1896	0.4244
1897	0.4201
1898	0.4187
1899	0.4201
1900	0.4184
1901	0.4160
1902	0.4148
1903	0.4163
1904	0.4169
1905	0.4117
1906	0.4156
1907	0.4179
1908	0.4181
1909	0.4183
1910	0.4222
1911	0.4214
1912	0.4261
1913	0.4232
1914	0.4194
1915	0.4210
1916	0.4218
1917	0.4222
1918	0.4215
1919	0.4174
1920	0.4178
1921	0.4203
1922	0.4225
1923	0.4171
1924	0.4194
1925	0.4212
1926	0.4263
1927	0.4291
1928	0.4293
1929	0.4270
1930	0.4231
1931	0.4231
1932	0.4257
1933	0.4237
1934	0.4219
1935	0.4212
1936	0.4216
1937	0.4261
1938	0.4232
1939	0.4279
1940	0.4301
1941	0.4339
1942	0.4353
1943	0.4402
1944	0.4400
1945	0.4428
1946	0.4456
1947	0.4453
1948	0.4477
1949	0.4440
1950	0.4418
1951	0.4413
1952	0.4407
1953	0.4428
1954	0.4391
1955	0.4393
1956	0.4389
1957	0.4422
1958	0.4369
1959	0.4378
1960	0.4372
1961	0.4365
1962	0.4379
1963	0.4397
1964	0.4460
1965	0.4444
1966	0.4435
1967	0.4433
1968	0.4446
1969	0.4472
1970	0.4449
1971	0.4435
1972	0.4403
1973	0.4407
1974	0.4426
1975	0.4414
1976	0.4426
1977	0.4433
1978	0.4431
1979	0.4434
1980	0.4481
1981	0.4508
1982	0.4515
1983	0.4519
1984	0.4540
1985	0.4542
1986	0.4535
1987	0.4503
1988	0.4483
1989	0.4531
1990	0.4509
1991	0.4494
1992	0.4444
1993	0.4432
1994	0.4439
1995	0.4472
1996	0.4524
1997	0.4523
1998	0.4469
1999	0.4469
[truncated: 8,000 more rows]
