# Supplementary material for: Strategies for updating rules driven by reinforcement learning to solve social dilemmas
Source: PLoS One. 2026 Mar 10;21(3):e0341925. doi: 10.1371/journal.pone.0341925 (PMC12974810; doi:10.1371/journal.pone.0341925)
Supplement: S11 File — (ZIP) [file pone.0341925.s011.zip › Data of all Figure/Data of Fig.2/frequency_0.8000_0.1800.txt]

0	0.5003
1	0.4118
2	0.3576
3	0.3220
4	0.3046
5	0.2872
6	0.2745
7	0.2653
8	0.2617
9	0.2612
10	0.2629
11	0.2626
12	0.2616
13	0.2622
14	0.2629
15	0.2637
16	0.2649
17	0.2711
18	0.2765
19	0.2871
20	0.2900
21	0.2947
22	0.2952
23	0.3004
24	0.3036
25	0.3078
26	0.3107
27	0.3174
28	0.3223
29	0.3249
30	0.3298
31	0.3381
32	0.3395
33	0.3486
34	0.3543
35	0.3610
36	0.3653
37	0.3677
38	0.3717
39	0.3806
40	0.3845
41	0.3878
42	0.3944
43	0.4000
44	0.4082
45	0.4117
46	0.4145
47	0.4184
48	0.4231
49	0.4249
50	0.4322
51	0.4383
52	0.4414
53	0.4465
54	0.4515
55	0.4586
56	0.4653
57	0.4688
58	0.4726
59	0.4737
60	0.4753
61	0.4789
62	0.4815
63	0.4836
64	0.4871
65	0.4885
66	0.4915
67	0.4961
68	0.5030
69	0.5067
70	0.5123
71	0.5118
72	0.5132
73	0.5149
74	0.5147
75	0.5226
76	0.5217
77	0.5250
78	0.5249
79	0.5271
80	0.5306
81	0.5320
82	0.5317
83	0.5345
84	0.5374
85	0.5356
86	0.5400
87	0.5421
88	0.5432
89	0.5463
90	0.5508
91	0.5552
92	0.5581
93	0.5587
94	0.5573
95	0.5615
96	0.5651
97	0.5665
98	0.5631
99	0.5667
100	0.5675
101	0.5692
102	0.5717
103	0.5773
104	0.5815
105	0.5829
106	0.5843
107	0.5819
108	0.5854
109	0.5892
110	0.5934
111	0.5913
112	0.5935
113	0.5942
114	0.5986
115	0.5991
116	0.5994
117	0.6013
118	0.6028
119	0.6071
120	0.6072
121	0.6072
122	0.6060
123	0.6073
124	0.6087
125	0.6085
126	0.6118
127	0.6110
128	0.6072
129	0.6106
130	0.6148
131	0.6103
132	0.6077
133	0.6092
134	0.6108
135	0.6120
136	0.6139
137	0.6131
138	0.6131
139	0.6141
140	0.6177
141	0.6235
142	0.6225
143	0.6195
144	0.6180
145	0.6211
146	0.6258
147	0.6289
148	0.6267
149	0.6253
150	0.6276
151	0.6292
152	0.6295
153	0.6360
154	0.6351
155	0.6357
156	0.6366
157	0.6402
158	0.6401
159	0.6427
160	0.6489
161	0.6495
162	0.6529
163	0.6520
164	0.6534
165	0.6567
166	0.6585
167	0.6607
168	0.6603
169	0.6581
170	0.6547
171	0.6533
172	0.6511
173	0.6530
174	0.6551
175	0.6538
176	0.6522
177	0.6500
178	0.6560
179	0.6553
180	0.6592
181	0.6544
182	0.6528
183	0.6560
184	0.6530
185	0.6528
186	0.6575
187	0.6574
188	0.6557
189	0.6515
190	0.6552
191	0.6544
192	0.6555
193	0.6519
194	0.6524
195	0.6528
196	0.6506
197	0.6511
198	0.6511
199	0.6465
200	0.6445
201	0.6395
202	0.6349
203	0.6315
204	0.6299
205	0.6281
206	0.6279
207	0.6296
208	0.6278
209	0.6276
210	0.6283
211	0.6267
212	0.6280
213	0.6264
214	0.6302
215	0.6297
216	0.6333
217	0.6333
218	0.6334
219	0.6361
220	0.6415
221	0.6411
222	0.6469
223	0.6474
224	0.6438
225	0.6464
226	0.6444
227	0.6451
228	0.6465
229	0.6499
230	0.6542
231	0.6563
232	0.6542
233	0.6558
234	0.6559
235	0.6558
236	0.6538
237	0.6549
238	0.6574
239	0.6555
240	0.6536
241	0.6513
242	0.6519
243	0.6526
244	0.6544
245	0.6526
246	0.6513
247	0.6503
248	0.6526
249	0.6536
250	0.6589
251	0.6575
252	0.6563
253	0.6518
254	0.6513
255	0.6510
256	0.6487
257	0.6494
258	0.6525
259	0.6533
260	0.6492
261	0.6497
262	0.6525
263	0.6540
264	0.6520
265	0.6517
266	0.6510
267	0.6481
268	0.6482
269	0.6484
270	0.6528
271	0.6528
272	0.6516
273	0.6538
274	0.6490
275	0.6505
276	0.6469
277	0.6449
278	0.6442
279	0.6406
280	0.6417
281	0.6398
282	0.6428
283	0.6428
284	0.6464
285	0.6465
286	0.6470
287	0.6531
288	0.6494
289	0.6502
290	0.6489
291	0.6514
292	0.6516
293	0.6513
294	0.6517
295	0.6544
296	0.6616
297	0.6648
298	0.6616
299	0.6603
300	0.6600
301	0.6625
302	0.6592
303	0.6567
304	0.6552
305	0.6538
306	0.6512
307	0.6528
308	0.6545
309	0.6525
310	0.6510
311	0.6517
312	0.6513
313	0.6522
314	0.6513
315	0.6573
316	0.6556
317	0.6527
318	0.6521
319	0.6503
320	0.6533
321	0.6501
322	0.6519
323	0.6537
324	0.6572
325	0.6547
326	0.6547
327	0.6580
328	0.6545
329	0.6574
330	0.6578
331	0.6533
332	0.6503
333	0.6532
334	0.6532
335	0.6565
336	0.6560
337	0.6564
338	0.6563
339	0.6558
340	0.6588
341	0.6620
342	0.6637
343	0.6649
344	0.6648
345	0.6644
346	0.6648
347	0.6642
348	0.6613
349	0.6618
350	0.6651
351	0.6608
352	0.6621
353	0.6633
354	0.6611
355	0.6622
356	0.6642
357	0.6652
358	0.6632
359	0.6661
360	0.6667
361	0.6697
362	0.6699
363	0.6715
364	0.6708
365	0.6699
366	0.6715
367	0.6721
368	0.6713
369	0.6760
370	0.6786
371	0.6786
372	0.6846
373	0.6836
374	0.6831
375	0.6813
376	0.6804
377	0.6794
378	0.6763
379	0.6737
380	0.6731
381	0.6690
382	0.6642
383	0.6645
384	0.6639
385	0.6603
386	0.6617
387	0.6644
388	0.6615
389	0.6626
390	0.6617
391	0.6609
392	0.6581
393	0.6593
394	0.6599
395	0.6639
396	0.6612
397	0.6603
398	0.6624
399	0.6631
400	0.6628
401	0.6617
402	0.6631
403	0.6616
404	0.6639
405	0.6619
406	0.6634
407	0.6649
408	0.6689
409	0.6699
410	0.6681
411	0.6644
412	0.6677
413	0.6647
414	0.6674
415	0.6660
416	0.6688
417	0.6694
418	0.6656
419	0.6658
420	0.6655
421	0.6629
422	0.6618
423	0.6647
424	0.6648
425	0.6636
426	0.6631
427	0.6641
428	0.6625
429	0.6660
430	0.6626
431	0.6613
432	0.6633
433	0.6628
434	0.6587
435	0.6599
436	0.6572
437	0.6601
438	0.6610
439	0.6606
440	0.6587
441	0.6516
442	0.6540
443	0.6531
444	0.6542
445	0.6544
446	0.6513
447	0.6530
448	0.6538
449	0.6495
450	0.6472
451	0.6425
452	0.6404
453	0.6390
454	0.6419
455	0.6438
456	0.6435
457	0.6441
458	0.6468
459	0.6513
460	0.6540
461	0.6535
462	0.6515
463	0.6508
464	0.6515
465	0.6540
466	0.6537
467	0.6573
468	0.6553
469	0.6531
470	0.6533
471	0.6464
472	0.6457
473	0.6446
474	0.6461
475	0.6466
476	0.6508
477	0.6531
478	0.6499
479	0.6471
480	0.6455
481	0.6438
482	0.6406
483	0.6396
484	0.6442
485	0.6369
486	0.6390
487	0.6397
488	0.6434
489	0.6421
490	0.6372
491	0.6395
492	0.6392
493	0.6365
494	0.6393
495	0.6411
496	0.6407
497	0.6425
498	0.6444
499	0.6420
500	0.6448
501	0.6445
502	0.6438
503	0.6425
504	0.6435
505	0.6429
506	0.6421
507	0.6394
508	0.6370
509	0.6329
510	0.6322
511	0.6328
512	0.6309
513	0.6292
514	0.6353
515	0.6402
516	0.6450
517	0.6415
518	0.6401
519	0.6369
520	0.6374
521	0.6393
522	0.6353
523	0.6383
524	0.6381
525	0.6362
526	0.6357
527	0.6361
528	0.6353
529	0.6361
530	0.6377
531	0.6376
532	0.6446
533	0.6450
534	0.6489
535	0.6428
536	0.6371
537	0.6399
538	0.6406
539	0.6391
540	0.6379
541	0.6406
542	0.6412
543	0.6392
544	0.6394
545	0.6350
546	0.6358
547	0.6388
548	0.6413
549	0.6385
550	0.6374
551	0.6373
552	0.6358
553	0.6395
554	0.6398
555	0.6397
556	0.6422
557	0.6428
558	0.6449
559	0.6456
560	0.6456
561	0.6473
562	0.6467
563	0.6514
564	0.6506
565	0.6524
566	0.6499
567	0.6469
568	0.6469
569	0.6481
570	0.6474
571	0.6469
572	0.6465
573	0.6448
574	0.6503
575	0.6522
576	0.6555
577	0.6517
578	0.6544
579	0.6566
580	0.6596
581	0.6543
582	0.6583
583	0.6611
584	0.6584
585	0.6587
586	0.6603
587	0.6653
588	0.6647
589	0.6601
590	0.6578
591	0.6576
592	0.6571
593	0.6549
594	0.6516
595	0.6515
596	0.6503
597	0.6506
598	0.6488
599	0.6474
600	0.6485
601	0.6458
602	0.6464
603	0.6417
604	0.6419
605	0.6426
606	0.6423
607	0.6404
608	0.6369
609	0.6373
610	0.6442
611	0.6397
612	0.6414
613	0.6407
614	0.6384
615	0.6378
616	0.6338
617	0.6306
618	0.6310
619	0.6276
620	0.6308
621	0.6317
622	0.6285
623	0.6259
624	0.6206
625	0.6147
626	0.6136
627	0.6099
628	0.6099
629	0.6109
630	0.6105
631	0.6094
632	0.6083
633	0.6110
634	0.6112
635	0.6117
636	0.6169
637	0.6189
638	0.6190
639	0.6138
640	0.6142
641	0.6132
642	0.6158
643	0.6112
644	0.6122
645	0.6144
646	0.6150
647	0.6188
648	0.6181
649	0.6186
650	0.6184
651	0.6170
652	0.6160
653	0.6156
654	0.6147
655	0.6142
656	0.6162
657	0.6176
658	0.6145
659	0.6163
660	0.6156
661	0.6161
662	0.6143
663	0.6085
664	0.6069
665	0.6090
666	0.6067
667	0.6051
668	0.6075
669	0.6058
670	0.6051
671	0.6034
672	0.6036
673	0.6022
674	0.6027
675	0.6032
676	0.5988
677	0.5988
678	0.5997
679	0.6011
680	0.6022
681	0.6057
682	0.6067
683	0.6053
684	0.6042
685	0.6035
686	0.6044
687	0.6069
688	0.6076
689	0.6101
690	0.6092
691	0.6074
692	0.6106
693	0.6095
694	0.6102
695	0.6077
696	0.6087
697	0.6099
698	0.6083
699	0.6027
700	0.6031
701	0.6035
702	0.6007
703	0.6030
704	0.6002
705	0.5976
706	0.5996
707	0.6031
708	0.6035
709	0.6041
710	0.6015
711	0.6060
712	0.6058
713	0.6095
714	0.6143
715	0.6135
716	0.6154
717	0.6193
718	0.6163
719	0.6177
720	0.6188
721	0.6160
722	0.6197
723	0.6233
724	0.6224
725	0.6201
726	0.6238
727	0.6197
728	0.6227
729	0.6209
730	0.6226
731	0.6228
732	0.6201
733	0.6194
734	0.6188
735	0.6188
736	0.6212
737	0.6270
738	0.6284
739	0.6253
740	0.6276
741	0.6242
742	0.6249
743	0.6255
744	0.6247
745	0.6299
746	0.6306
747	0.6274
748	0.6270
749	0.6251
750	0.6233
751	0.6272
752	0.6281
753	0.6303
754	0.6288
755	0.6311
756	0.6268
757	0.6251
758	0.6238
759	0.6235
760	0.6234
761	0.6257
762	0.6198
763	0.6194
764	0.6128
765	0.6126
766	0.6153
767	0.6101
768	0.6083
769	0.6147
770	0.6121
771	0.6108
772	0.6169
773	0.6162
774	0.6167
775	0.6169
776	0.6157
777	0.6157
778	0.6182
779	0.6158
780	0.6173
781	0.6167
782	0.6192
783	0.6198
784	0.6207
785	0.6226
786	0.6280
787	0.6301
788	0.6319
789	0.6252
790	0.6294
791	0.6310
792	0.6289
793	0.6300
794	0.6292
795	0.6339
796	0.6370
797	0.6404
798	0.6408
799	0.6422
800	0.6424
801	0.6437
802	0.6412
803	0.6424
804	0.6386
805	0.6372
806	0.6374
807	0.6395
808	0.6377
809	0.6359
810	0.6372
811	0.6376
812	0.6381
813	0.6390
814	0.6437
815	0.6422
816	0.6458
817	0.6462
818	0.6472
819	0.6457
820	0.6462
821	0.6472
822	0.6474
823	0.6459
824	0.6430
825	0.6426
826	0.6389
827	0.6385
828	0.6368
829	0.6392
830	0.6402
831	0.6393
832	0.6392
833	0.6383
834	0.6369
835	0.6406
836	0.6399
837	0.6408
838	0.6410
839	0.6408
840	0.6394
841	0.6437
842	0.6417
843	0.6394
844	0.6451
845	0.6451
846	0.6516
847	0.6495
848	0.6528
849	0.6584
850	0.6602
851	0.6601
852	0.6606
853	0.6634
854	0.6606
855	0.6603
856	0.6594
857	0.6626
858	0.6563
859	0.6581
860	0.6592
861	0.6596
862	0.6613
863	0.6610
864	0.6594
865	0.6587
866	0.6578
867	0.6522
868	0.6506
869	0.6473
870	0.6499
871	0.6490
872	0.6490
873	0.6444
874	0.6402
875	0.6444
876	0.6416
877	0.6426
878	0.6447
879	0.6449
880	0.6490
881	0.6508
882	0.6501
883	0.6504
884	0.6509
885	0.6479
886	0.6484
887	0.6466
888	0.6441
889	0.6444
890	0.6465
891	0.6439
892	0.6412
893	0.6381
894	0.6393
895	0.6389
896	0.6422
897	0.6393
898	0.6402
899	0.6439
900	0.6474
901	0.6431
902	0.6434
903	0.6478
904	0.6470
905	0.6430
906	0.6435
907	0.6410
908	0.6393
909	0.6412
910	0.6375
911	0.6340
912	0.6335
913	0.6282
914	0.6264
915	0.6234
916	0.6242
917	0.6232
918	0.6228
919	0.6265
920	0.6313
921	0.6355
922	0.6368
923	0.6381
924	0.6415
925	0.6392
926	0.6401
927	0.6381
928	0.6365
929	0.6328
930	0.6363
931	0.6358
932	0.6318
933	0.6327
934	0.6326
935	0.6312
936	0.6301
937	0.6309
938	0.6287
939	0.6232
940	0.6238
941	0.6282
942	0.6307
943	0.6318
944	0.6356
945	0.6353
946	0.6334
947	0.6392
948	0.6424
949	0.6449
950	0.6506
951	0.6498
952	0.6538
953	0.6506
954	0.6492
955	0.6526
956	0.6526
957	0.6511
958	0.6513
959	0.6510
960	0.6563
961	0.6572
962	0.6606
963	0.6624
964	0.6619
965	0.6560
966	0.6544
967	0.6535
968	0.6541
969	0.6519
970	0.6516
971	0.6483
972	0.6500
973	0.6497
974	0.6538
975	0.6551
976	0.6579
977	0.6607
978	0.6588
979	0.6574
980	0.6608
981	0.6593
982	0.6573
983	0.6538
984	0.6521
985	0.6538
986	0.6561
987	0.6547
988	0.6564
989	0.6499
990	0.6508
991	0.6497
992	0.6486
993	0.6467
994	0.6490
995	0.6465
996	0.6422
997	0.6435
998	0.6446
999	0.6453
1000	0.6454
1001	0.6470
1002	0.6469
1003	0.6481
1004	0.6466
1005	0.6481
1006	0.6459
1007	0.6468
1008	0.6452
1009	0.6434
1010	0.6417
1011	0.6434
1012	0.6460
1013	0.6504
1014	0.6485
1015	0.6470
1016	0.6485
1017	0.6476
1018	0.6517
1019	0.6496
1020	0.6498
1021	0.6508
1022	0.6553
1023	0.6560
1024	0.6559
1025	0.6580
1026	0.6578
1027	0.6577
1028	0.6590
1029	0.6594
1030	0.6637
1031	0.6646
1032	0.6665
1033	0.6645
1034	0.6635
1035	0.6627
1036	0.6647
1037	0.6637
1038	0.6631
1039	0.6653
1040	0.6662
1041	0.6668
1042	0.6679
1043	0.6643
1044	0.6653
1045	0.6667
1046	0.6625
1047	0.6640
1048	0.6612
1049	0.6548
1050	0.6578
1051	0.6601
1052	0.6603
1053	0.6585
1054	0.6573
1055	0.6566
1056	0.6592
1057	0.6515
1058	0.6468
1059	0.6463
1060	0.6461
1061	0.6458
1062	0.6449
1063	0.6498
1064	0.6544
1065	0.6565
1066	0.6526
1067	0.6574
1068	0.6540
1069	0.6522
1070	0.6558
1071	0.6562
1072	0.6535
1073	0.6537
1074	0.6483
1075	0.6488
1076	0.6494
1077	0.6479
1078	0.6470
1079	0.6482
1080	0.6501
1081	0.6478
1082	0.6471
1083	0.6442
1084	0.6420
1085	0.6404
1086	0.6431
1087	0.6434
1088	0.6421
1089	0.6418
1090	0.6442
1091	0.6460
1092	0.6478
1093	0.6469
1094	0.6428
1095	0.6404
1096	0.6374
1097	0.6382
1098	0.6392
1099	0.6388
1100	0.6367
1101	0.6374
1102	0.6369
1103	0.6362
1104	0.6353
1105	0.6367
1106	0.6346
1107	0.6351
1108	0.6324
1109	0.6322
1110	0.6304
1111	0.6325
1112	0.6304
1113	0.6262
1114	0.6282
1115	0.6313
1116	0.6292
1117	0.6319
1118	0.6306
1119	0.6320
1120	0.6356
1121	0.6323
1122	0.6317
1123	0.6349
1124	0.6314
1125	0.6329
1126	0.6320
1127	0.6319
1128	0.6297
1129	0.6279
1130	0.6298
1131	0.6269
1132	0.6278
1133	0.6294
1134	0.6281
1135	0.6276
1136	0.6317
1137	0.6343
1138	0.6343
1139	0.6359
1140	0.6365
1141	0.6356
1142	0.6358
1143	0.6341
1144	0.6332
1145	0.6336
1146	0.6326
1147	0.6364
1148	0.6399
1149	0.6399
1150	0.6381
1151	0.6353
1152	0.6356
1153	0.6371
1154	0.6355
1155	0.6332
1156	0.6361
1157	0.6388
1158	0.6370
1159	0.6350
1160	0.6366
1161	0.6380
1162	0.6348
1163	0.6334
1164	0.6303
1165	0.6315
1166	0.6305
1167	0.6309
1168	0.6344
1169	0.6350
1170	0.6320
1171	0.6351
1172	0.6328
1173	0.6303
1174	0.6297
1175	0.6312
1176	0.6351
1177	0.6353
1178	0.6308
1179	0.6315
1180	0.6290
1181	0.6299
1182	0.6279
1183	0.6294
1184	0.6297
1185	0.6298
1186	0.6281
1187	0.6330
1188	0.6351
1189	0.6374
1190	0.6372
1191	0.6344
1192	0.6335
1193	0.6320
1194	0.6311
1195	0.6340
1196	0.6315
1197	0.6343
1198	0.6359
1199	0.6319
1200	0.6365
1201	0.6443
1202	0.6444
1203	0.6426
1204	0.6442
1205	0.6426
1206	0.6413
1207	0.6408
1208	0.6421
1209	0.6425
1210	0.6426
1211	0.6426
1212	0.6427
1213	0.6502
1214	0.6467
1215	0.6467
1216	0.6460
1217	0.6456
1218	0.6399
1219	0.6373
1220	0.6413
1221	0.6404
1222	0.6383
1223	0.6380
1224	0.6361
1225	0.6402
1226	0.6416
1227	0.6428
1228	0.6438
1229	0.6424
1230	0.6464
1231	0.6456
1232	0.6431
1233	0.6436
1234	0.6442
1235	0.6460
1236	0.6483
1237	0.6487
1238	0.6462
1239	0.6481
1240	0.6474
1241	0.6484
1242	0.6467
1243	0.6424
1244	0.6414
1245	0.6421
1246	0.6401
1247	0.6390
1248	0.6415
1249	0.6414
1250	0.6419
1251	0.6385
1252	0.6369
1253	0.6409
1254	0.6394
1255	0.6381
1256	0.6340
1257	0.6373
1258	0.6412
1259	0.6416
1260	0.6436
1261	0.6424
1262	0.6401
1263	0.6388
1264	0.6331
1265	0.6358
1266	0.6343
1267	0.6291
1268	0.6291
1269	0.6245
1270	0.6218
1271	0.6198
1272	0.6215
1273	0.6233
1274	0.6247
1275	0.6235
1276	0.6265
1277	0.6305
1278	0.6340
1279	0.6335
1280	0.6330
1281	0.6334
1282	0.6331
1283	0.6304
1284	0.6305
1285	0.6337
1286	0.6364
1287	0.6413
1288	0.6433
1289	0.6398
1290	0.6439
1291	0.6400
1292	0.6345
1293	0.6342
1294	0.6330
1295	0.6344
1296	0.6349
1297	0.6374
1298	0.6399
1299	0.6408
1300	0.6422
1301	0.6448
1302	0.6462
1303	0.6443
1304	0.6478
1305	0.6472
1306	0.6458
1307	0.6453
1308	0.6477
1309	0.6477
1310	0.6487
1311	0.6469
1312	0.6499
1313	0.6517
1314	0.6485
1315	0.6517
1316	0.6540
1317	0.6519
1318	0.6567
1319	0.6550
1320	0.6527
1321	0.6527
1322	0.6517
1323	0.6547
1324	0.6526
1325	0.6504
1326	0.6488
1327	0.6526
1328	0.6553
1329	0.6537
1330	0.6549
1331	0.6567
1332	0.6625
1333	0.6633
1334	0.6588
1335	0.6640
1336	0.6660
1337	0.6649
1338	0.6649
1339	0.6629
1340	0.6644
1341	0.6643
1342	0.6653
1343	0.6672
1344	0.6640
1345	0.6601
1346	0.6601
1347	0.6633
1348	0.6603
1349	0.6608
1350	0.6664
1351	0.6679
1352	0.6619
1353	0.6583
1354	0.6581
1355	0.6579
1356	0.6576
1357	0.6534
1358	0.6545
1359	0.6563
1360	0.6604
1361	0.6615
1362	0.6609
1363	0.6628
1364	0.6628
1365	0.6635
1366	0.6579
1367	0.6563
1368	0.6524
1369	0.6533
1370	0.6542
1371	0.6522
1372	0.6567
1373	0.6549
1374	0.6549
1375	0.6570
1376	0.6604
1377	0.6590
1378	0.6612
1379	0.6611
1380	0.6634
1381	0.6596
1382	0.6604
1383	0.6594
1384	0.6594
1385	0.6655
1386	0.6676
1387	0.6633
1388	0.6658
1389	0.6647
1390	0.6656
1391	0.6609
1392	0.6582
1393	0.6602
1394	0.6605
1395	0.6626
1396	0.6599
1397	0.6601
1398	0.6577
1399	0.6610
1400	0.6583
1401	0.6607
1402	0.6633
1403	0.6608
1404	0.6615
1405	0.6589
1406	0.6571
1407	0.6574
1408	0.6535
1409	0.6541
1410	0.6533
1411	0.6501
1412	0.6465
1413	0.6451
1414	0.6446
1415	0.6431
1416	0.6413
1417	0.6337
1418	0.6336
1419	0.6325
1420	0.6334
1421	0.6399
1422	0.6382
1423	0.6396
1424	0.6372
1425	0.6408
1426	0.6405
1427	0.6399
1428	0.6417
1429	0.6447
1430	0.6422
1431	0.6424
1432	0.6442
1433	0.6485
1434	0.6450
1435	0.6391
1436	0.6385
1437	0.6422
1438	0.6422
1439	0.6411
1440	0.6430
1441	0.6440
1442	0.6442
1443	0.6436
1444	0.6455
1445	0.6456
1446	0.6519
1447	0.6517
1448	0.6539
1449	0.6553
1450	0.6558
1451	0.6577
1452	0.6610
1453	0.6586
1454	0.6608
1455	0.6628
1456	0.6631
1457	0.6653
1458	0.6646
1459	0.6637
1460	0.6630
1461	0.6617
1462	0.6635
1463	0.6580
1464	0.6619
1465	0.6585
1466	0.6610
1467	0.6592
1468	0.6586
1469	0.6583
1470	0.6574
1471	0.6577
1472	0.6569
1473	0.6524
1474	0.6498
1475	0.6499
1476	0.6512
1477	0.6497
1478	0.6477
1479	0.6517
1480	0.6526
1481	0.6548
1482	0.6527
1483	0.6532
1484	0.6511
1485	0.6539
1486	0.6522
1487	0.6502
1488	0.6491
1489	0.6464
1490	0.6462
1491	0.6467
1492	0.6473
1493	0.6476
1494	0.6440
1495	0.6428
1496	0.6433
1497	0.6456
1498	0.6449
1499	0.6510
1500	0.6548
1501	0.6522
1502	0.6497
1503	0.6500
1504	0.6510
1505	0.6452
1506	0.6446
1507	0.6468
1508	0.6456
1509	0.6418
1510	0.6453
1511	0.6429
1512	0.6412
1513	0.6434
1514	0.6447
1515	0.6481
1516	0.6481
1517	0.6490
1518	0.6542
1519	0.6531
1520	0.6519
1521	0.6518
1522	0.6482
1523	0.6447
1524	0.6422
1525	0.6470
1526	0.6492
1527	0.6485
1528	0.6476
1529	0.6428
1530	0.6402
1531	0.6403
1532	0.6410
1533	0.6370
1534	0.6417
1535	0.6420
1536	0.6427
1537	0.6426
1538	0.6434
1539	0.6434
1540	0.6436
1541	0.6467
1542	0.6448
1543	0.6458
1544	0.6485
1545	0.6506
1546	0.6524
1547	0.6508
1548	0.6549
1549	0.6559
1550	0.6538
1551	0.6522
1552	0.6498
1553	0.6485
1554	0.6508
1555	0.6483
1556	0.6498
1557	0.6472
1558	0.6478
1559	0.6475
1560	0.6481
1561	0.6472
1562	0.6458
1563	0.6468
1564	0.6479
1565	0.6493
1566	0.6474
1567	0.6440
1568	0.6415
1569	0.6446
1570	0.6456
1571	0.6461
1572	0.6484
1573	0.6464
1574	0.6435
1575	0.6390
1576	0.6417
1577	0.6427
1578	0.6444
1579	0.6461
1580	0.6417
1581	0.6420
1582	0.6446
1583	0.6406
1584	0.6378
1585	0.6375
1586	0.6381
1587	0.6369
1588	0.6348
1589	0.6378
1590	0.6379
1591	0.6335
1592	0.6320
1593	0.6315
1594	0.6336
1595	0.6299
1596	0.6345
1597	0.6325
1598	0.6374
1599	0.6372
1600	0.6371
1601	0.6410
1602	0.6447
1603	0.6451
1604	0.6458
1605	0.6488
1606	0.6527
1607	0.6565
1608	0.6613
1609	0.6617
1610	0.6621
1611	0.6683
1612	0.6677
1613	0.6677
1614	0.6684
1615	0.6655
1616	0.6647
1617	0.6619
1618	0.6590
1619	0.6624
1620	0.6645
1621	0.6638
1622	0.6634
1623	0.6663
1624	0.6635
1625	0.6649
1626	0.6655
1627	0.6642
1628	0.6659
1629	0.6730
1630	0.6724
1631	0.6701
1632	0.6649
1633	0.6647
1634	0.6632
1635	0.6633
1636	0.6626
1637	0.6572
1638	0.6577
1639	0.6567
1640	0.6592
1641	0.6613
1642	0.6597
1643	0.6613
1644	0.6606
1645	0.6593
1646	0.6632
1647	0.6642
1648	0.6621
1649	0.6651
1650	0.6618
1651	0.6577
1652	0.6640
1653	0.6679
1654	0.6640
1655	0.6636
1656	0.6623
1657	0.6588
1658	0.6526
1659	0.6523
1660	0.6491
1661	0.6472
1662	0.6497
1663	0.6428
1664	0.6458
1665	0.6403
1666	0.6424
1667	0.6435
1668	0.6419
1669	0.6439
1670	0.6397
1671	0.6412
1672	0.6451
1673	0.6479
1674	0.6476
1675	0.6497
1676	0.6504
1677	0.6480
1678	0.6482
1679	0.6474
1680	0.6467
1681	0.6505
1682	0.6508
1683	0.6490
1684	0.6479
1685	0.6501
1686	0.6503
1687	0.6497
1688	0.6488
1689	0.6481
1690	0.6435
1691	0.6435
1692	0.6469
1693	0.6449
1694	0.6399
1695	0.6332
1696	0.6340
1697	0.6367
1698	0.6323
1699	0.6349
1700	0.6315
1701	0.6365
1702	0.6359
1703	0.6326
1704	0.6332
1705	0.6324
1706	0.6312
1707	0.6274
1708	0.6312
1709	0.6272
1710	0.6270
1711	0.6258
1712	0.6262
1713	0.6285
1714	0.6297
1715	0.6296
1716	0.6288
1717	0.6298
1718	0.6274
1719	0.6285
1720	0.6319
1721	0.6373
1722	0.6376
1723	0.6394
1724	0.6407
1725	0.6365
1726	0.6345
1727	0.6333
1728	0.6304
1729	0.6298
1730	0.6281
1731	0.6313
1732	0.6313
1733	0.6312
1734	0.6238
1735	0.6205
1736	0.6224
1737	0.6201
1738	0.6215
1739	0.6275
1740	0.6299
1741	0.6327
1742	0.6331
1743	0.6331
1744	0.6341
1745	0.6354
1746	0.6403
1747	0.6412
1748	0.6417
1749	0.6426
1750	0.6464
1751	0.6415
1752	0.6431
1753	0.6381
1754	0.6371
1755	0.6392
1756	0.6392
1757	0.6388
1758	0.6403
1759	0.6356
1760	0.6321
1761	0.6328
1762	0.6310
1763	0.6349
1764	0.6417
1765	0.6376
1766	0.6378
1767	0.6356
1768	0.6374
1769	0.6391
1770	0.6400
1771	0.6389
1772	0.6396
1773	0.6327
1774	0.6356
1775	0.6345
1776	0.6334
1777	0.6309
1778	0.6288
1779	0.6283
1780	0.6272
1781	0.6262
1782	0.6259
1783	0.6254
1784	0.6276
1785	0.6274
1786	0.6219
1787	0.6215
1788	0.6188
1789	0.6177
1790	0.6192
1791	0.6222
1792	0.6199
1793	0.6212
1794	0.6198
1795	0.6206
1796	0.6242
1797	0.6225
1798	0.6285
1799	0.6289
1800	0.6319
1801	0.6311
1802	0.6288
1803	0.6310
1804	0.6331
1805	0.6375
1806	0.6374
1807	0.6387
1808	0.6327
1809	0.6335
1810	0.6349
1811	0.6379
1812	0.6424
1813	0.6422
1814	0.6416
1815	0.6387
1816	0.6394
1817	0.6394
1818	0.6390
1819	0.6388
1820	0.6395
1821	0.6369
1822	0.6423
1823	0.6412
1824	0.6390
1825	0.6402
1826	0.6374
1827	0.6338
1828	0.6342
1829	0.6325
1830	0.6279
1831	0.6274
1832	0.6290
1833	0.6317
1834	0.6281
1835	0.6253
1836	0.6263
1837	0.6258
1838	0.6293
1839	0.6313
1840	0.6314
1841	0.6294
1842	0.6312
1843	0.6362
1844	0.6370
1845	0.6367
1846	0.6390
1847	0.6389
1848	0.6335
1849	0.6395
1850	0.6448
1851	0.6451
1852	0.6469
1853	0.6471
1854	0.6451
1855	0.6449
1856	0.6451
1857	0.6424
1858	0.6401
1859	0.6378
1860	0.6367
1861	0.6395
1862	0.6397
1863	0.6411
1864	0.6408
1865	0.6433
1866	0.6452
1867	0.6440
1868	0.6496
1869	0.6499
1870	0.6517
1871	0.6499
1872	0.6478
1873	0.6451
1874	0.6442
1875	0.6494
1876	0.6471
1877	0.6485
1878	0.6439
1879	0.6459
1880	0.6483
1881	0.6508
1882	0.6535
1883	0.6549
1884	0.6558
1885	0.6562
1886	0.6573
1887	0.6540
1888	0.6530
1889	0.6513
1890	0.6459
1891	0.6514
1892	0.6491
1893	0.6498
1894	0.6488
1895	0.6491
1896	0.6487
1897	0.6471
1898	0.6462
1899	0.6451
1900	0.6458
1901	0.6418
1902	0.6404
1903	0.6414
1904	0.6430
1905	0.6404
1906	0.6379
1907	0.6366
1908	0.6379
1909	0.6357
1910	0.6335
1911	0.6370
1912	0.6380
1913	0.6349
1914	0.6357
1915	0.6372
1916	0.6394
1917	0.6354
1918	0.6390
1919	0.6399
1920	0.6444
1921	0.6440
1922	0.6425
1923	0.6457
1924	0.6450
1925	0.6358
1926	0.6374
1927	0.6438
1928	0.6417
1929	0.6442
1930	0.6447
1931	0.6469
1932	0.6487
1933	0.6497
1934	0.6492
1935	0.6553
1936	0.6501
1937	0.6469
1938	0.6531
1939	0.6535
1940	0.6505
1941	0.6499
1942	0.6519
1943	0.6491
1944	0.6517
1945	0.6559
1946	0.6538
1947	0.6531
1948	0.6540
1949	0.6553
1950	0.6557
1951	0.6556
1952	0.6561
1953	0.6584
1954	0.6564
1955	0.6553
1956	0.6490
1957	0.6541
1958	0.6434
1959	0.6469
1960	0.6478
1961	0.6490
1962	0.6492
1963	0.6501
1964	0.6525
1965	0.6520
1966	0.6513
1967	0.6502
1968	0.6470
1969	0.6436
1970	0.6390
1971	0.6338
1972	0.6297
1973	0.6274
1974	0.6306
1975	0.6344
1976	0.6331
1977	0.6342
1978	0.6333
1979	0.6356
1980	0.6297
1981	0.6280
1982	0.6306
1983	0.6310
1984	0.6319
1985	0.6342
1986	0.6311
1987	0.6306
1988	0.6310
1989	0.6315
1990	0.6285
1991	0.6286
1992	0.6229
1993	0.6245
1994	0.6286
1995	0.6284
1996	0.6275
1997	0.6249
1998	0.6273
1999	0.6297
[truncated: 8,000 more rows]
