# Supplementary material for: Strategies for updating rules driven by reinforcement learning to solve social dilemmas
Source: PLoS One. 2026 Mar 10;21(3):e0341925. doi: 10.1371/journal.pone.0341925 (PMC12974810; doi:10.1371/journal.pone.0341925)
Supplement: S11 File — (ZIP) [file pone.0341925.s011.zip › Data of all Figure/Data of Fig.2/frequency_1.0000_0.1800.txt]

0	0.5003
1	0.4224
2	0.3756
3	0.3486
4	0.3321
5	0.3240
6	0.3256
7	0.3256
8	0.3272
9	0.3330
10	0.3355
11	0.3409
12	0.3475
13	0.3528
14	0.3596
15	0.3652
16	0.3767
17	0.3881
18	0.3964
19	0.3997
20	0.4065
21	0.4122
22	0.4164
23	0.4227
24	0.4262
25	0.4322
26	0.4382
27	0.4441
28	0.4516
29	0.4564
30	0.4628
31	0.4728
32	0.4799
33	0.4844
34	0.4965
35	0.5012
36	0.5063
37	0.5135
38	0.5181
39	0.5233
40	0.5294
41	0.5376
42	0.5428
43	0.5485
44	0.5522
45	0.5569
46	0.5639
47	0.5712
48	0.5691
49	0.5715
50	0.5744
51	0.5753
52	0.5817
53	0.5815
54	0.5843
55	0.5838
56	0.5874
57	0.5901
58	0.5919
59	0.5949
60	0.5970
61	0.5974
62	0.6066
63	0.6124
64	0.6196
65	0.6239
66	0.6263
67	0.6308
68	0.6405
69	0.6440
70	0.6474
71	0.6544
72	0.6546
73	0.6560
74	0.6602
75	0.6576
76	0.6602
77	0.6601
78	0.6669
79	0.6698
80	0.6708
81	0.6701
82	0.6719
83	0.6731
84	0.6764
85	0.6781
86	0.6803
87	0.6803
88	0.6797
89	0.6831
90	0.6831
91	0.6808
92	0.6850
93	0.6890
94	0.6907
95	0.6926
96	0.6947
97	0.6958
98	0.6967
99	0.6961
100	0.6987
101	0.6977
102	0.6930
103	0.6933
104	0.6896
105	0.6872
106	0.6880
107	0.6874
108	0.6876
109	0.6869
110	0.6883
111	0.6866
112	0.6856
113	0.6865
114	0.6868
115	0.6892
116	0.6830
117	0.6824
118	0.6854
119	0.6831
120	0.6844
121	0.6830
122	0.6834
123	0.6830
124	0.6857
125	0.6909
126	0.6909
127	0.6938
128	0.6933
129	0.6963
130	0.6933
131	0.6941
132	0.6985
133	0.6978
134	0.7044
135	0.7042
136	0.7051
137	0.7064
138	0.7066
139	0.7097
140	0.7083
141	0.7142
142	0.7149
143	0.7144
144	0.7110
145	0.7061
146	0.7036
147	0.7034
148	0.7066
149	0.7049
150	0.7122
151	0.7149
152	0.7148
153	0.7192
154	0.7173
155	0.7199
156	0.7200
157	0.7188
158	0.7169
159	0.7183
160	0.7166
161	0.7160
162	0.7169
163	0.7113
164	0.7108
165	0.7140
166	0.7155
167	0.7153
168	0.7165
169	0.7205
170	0.7198
171	0.7194
172	0.7184
173	0.7188
174	0.7169
175	0.7203
176	0.7167
177	0.7146
178	0.7190
179	0.7203
180	0.7126
181	0.7116
182	0.7119
183	0.7096
184	0.7075
185	0.7072
186	0.7014
187	0.7001
188	0.6996
189	0.7029
190	0.7047
191	0.7077
192	0.7056
193	0.7084
194	0.7094
195	0.7087
196	0.7096
197	0.7087
198	0.7094
199	0.7103
200	0.7080
201	0.7019
202	0.7007
203	0.7022
204	0.7012
205	0.7001
206	0.7051
207	0.7044
208	0.7006
209	0.7018
210	0.7006
211	0.7043
212	0.7059
213	0.7024
214	0.7026
215	0.7012
216	0.7032
217	0.7001
218	0.7003
219	0.6983
220	0.7015
221	0.7022
222	0.7026
223	0.7014
224	0.7024
225	0.7105
226	0.7072
227	0.7085
228	0.7058
229	0.7058
230	0.7063
231	0.7065
232	0.7077
233	0.7071
234	0.7053
235	0.7036
236	0.7030
237	0.7025
238	0.7016
239	0.7011
240	0.7032
241	0.7023
242	0.6999
243	0.6990
244	0.7021
245	0.6999
246	0.7023
247	0.7042
248	0.7045
249	0.7084
250	0.7110
251	0.7128
252	0.7125
253	0.7102
254	0.7115
255	0.7150
256	0.7124
257	0.7115
258	0.7149
259	0.7142
260	0.7147
261	0.7126
262	0.7121
263	0.7098
264	0.7087
265	0.7087
266	0.7063
267	0.7089
268	0.7097
269	0.7083
270	0.7093
271	0.7090
272	0.7105
273	0.7077
274	0.7087
275	0.7119
276	0.7102
277	0.7093
278	0.7114
279	0.7130
280	0.7177
281	0.7144
282	0.7122
283	0.7119
284	0.7110
285	0.7078
286	0.7098
287	0.7138
288	0.7085
289	0.7106
290	0.7130
291	0.7113
292	0.7081
293	0.7062
294	0.7065
295	0.7044
296	0.7023
297	0.7056
298	0.7060
299	0.7072
300	0.7101
301	0.7056
302	0.7068
303	0.7101
304	0.7111
305	0.7102
306	0.7160
307	0.7152
308	0.7138
309	0.7114
310	0.7135
311	0.7145
312	0.7219
313	0.7203
314	0.7194
315	0.7183
316	0.7136
317	0.7108
318	0.7097
319	0.7098
320	0.7099
321	0.7094
322	0.7106
323	0.7147
324	0.7133
325	0.7168
326	0.7175
327	0.7133
328	0.7109
329	0.7115
330	0.7091
331	0.7101
332	0.7083
333	0.7114
334	0.7142
335	0.7147
336	0.7155
337	0.7165
338	0.7181
339	0.7163
340	0.7160
341	0.7176
342	0.7208
343	0.7181
344	0.7184
345	0.7170
346	0.7154
347	0.7172
348	0.7204
349	0.7206
350	0.7234
351	0.7203
352	0.7198
353	0.7190
354	0.7166
355	0.7188
356	0.7194
357	0.7219
358	0.7268
359	0.7218
360	0.7299
361	0.7267
362	0.7193
363	0.7191
364	0.7193
365	0.7168
366	0.7162
367	0.7169
368	0.7201
369	0.7205
370	0.7197
371	0.7177
372	0.7194
373	0.7199
374	0.7181
375	0.7144
376	0.7161
377	0.7138
378	0.7109
379	0.7089
380	0.7127
381	0.7103
382	0.7132
383	0.7142
384	0.7188
385	0.7181
386	0.7190
387	0.7176
388	0.7217
389	0.7203
390	0.7212
391	0.7176
392	0.7163
393	0.7133
394	0.7145
395	0.7115
396	0.7105
397	0.7095
398	0.7133
399	0.7149
400	0.7173
401	0.7222
402	0.7219
403	0.7228
404	0.7207
405	0.7218
406	0.7184
407	0.7223
408	0.7252
409	0.7224
410	0.7222
411	0.7229
412	0.7260
413	0.7251
414	0.7222
415	0.7213
416	0.7189
417	0.7194
418	0.7238
419	0.7222
420	0.7226
421	0.7228
422	0.7224
423	0.7238
424	0.7238
425	0.7262
426	0.7261
427	0.7275
428	0.7298
429	0.7245
430	0.7251
431	0.7237
432	0.7235
433	0.7228
434	0.7238
435	0.7260
436	0.7271
437	0.7272
438	0.7242
439	0.7268
440	0.7254
441	0.7235
442	0.7264
443	0.7265
444	0.7263
445	0.7257
446	0.7271
447	0.7271
448	0.7283
449	0.7270
450	0.7314
451	0.7297
452	0.7256
453	0.7248
454	0.7231
455	0.7239
456	0.7192
457	0.7212
458	0.7190
459	0.7194
460	0.7182
461	0.7210
462	0.7234
463	0.7217
464	0.7194
465	0.7215
466	0.7192
467	0.7188
468	0.7172
469	0.7151
470	0.7176
471	0.7153
472	0.7135
473	0.7168
474	0.7182
475	0.7195
476	0.7174
477	0.7160
478	0.7185
479	0.7132
480	0.7156
481	0.7115
482	0.7099
483	0.7135
484	0.7132
485	0.7101
486	0.7126
487	0.7128
488	0.7137
489	0.7138
490	0.7159
491	0.7136
492	0.7155
493	0.7134
494	0.7146
495	0.7112
496	0.7122
497	0.7145
498	0.7146
499	0.7135
500	0.7179
501	0.7148
502	0.7142
503	0.7181
504	0.7198
505	0.7169
506	0.7186
507	0.7173
508	0.7189
509	0.7176
510	0.7155
511	0.7218
512	0.7236
513	0.7185
514	0.7249
515	0.7269
516	0.7260
517	0.7249
518	0.7269
519	0.7299
520	0.7354
521	0.7379
522	0.7376
523	0.7390
524	0.7445
525	0.7422
526	0.7428
527	0.7445
528	0.7421
529	0.7424
530	0.7359
531	0.7367
532	0.7360
533	0.7381
534	0.7430
535	0.7419
536	0.7422
537	0.7435
538	0.7415
539	0.7397
540	0.7405
541	0.7401
542	0.7400
543	0.7399
544	0.7420
545	0.7458
546	0.7508
547	0.7491
548	0.7507
549	0.7537
550	0.7494
551	0.7496
552	0.7512
553	0.7528
554	0.7501
555	0.7453
556	0.7419
557	0.7396
558	0.7419
559	0.7384
560	0.7382
561	0.7380
562	0.7408
563	0.7435
564	0.7464
565	0.7439
566	0.7467
567	0.7415
568	0.7453
569	0.7440
570	0.7442
571	0.7425
572	0.7388
573	0.7416
574	0.7423
575	0.7431
576	0.7443
577	0.7447
578	0.7437
579	0.7446
580	0.7453
581	0.7411
582	0.7417
583	0.7438
584	0.7472
585	0.7465
586	0.7422
587	0.7410
588	0.7428
589	0.7449
590	0.7444
591	0.7459
592	0.7451
593	0.7445
594	0.7453
595	0.7434
596	0.7396
597	0.7407
598	0.7422
599	0.7449
600	0.7424
601	0.7422
602	0.7442
603	0.7474
604	0.7464
605	0.7449
606	0.7466
607	0.7422
608	0.7413
609	0.7413
610	0.7373
611	0.7350
612	0.7369
613	0.7400
614	0.7430
615	0.7370
616	0.7366
617	0.7358
618	0.7376
619	0.7353
620	0.7349
621	0.7371
622	0.7379
623	0.7395
624	0.7422
625	0.7404
626	0.7394
627	0.7378
628	0.7358
629	0.7340
630	0.7287
631	0.7312
632	0.7273
633	0.7254
634	0.7218
635	0.7276
636	0.7257
637	0.7256
638	0.7265
639	0.7269
640	0.7223
641	0.7211
642	0.7260
643	0.7267
644	0.7311
645	0.7286
646	0.7255
647	0.7276
648	0.7255
649	0.7240
650	0.7251
651	0.7266
652	0.7244
653	0.7206
654	0.7225
655	0.7195
656	0.7194
657	0.7183
658	0.7199
659	0.7183
660	0.7219
661	0.7226
662	0.7194
663	0.7220
664	0.7248
665	0.7234
666	0.7238
667	0.7263
668	0.7295
669	0.7282
670	0.7296
671	0.7241
672	0.7262
673	0.7265
674	0.7286
675	0.7265
676	0.7278
677	0.7259
678	0.7176
679	0.7153
680	0.7184
681	0.7182
682	0.7151
683	0.7167
684	0.7151
685	0.7176
686	0.7131
687	0.7160
688	0.7110
689	0.7065
690	0.7112
691	0.7094
692	0.7080
693	0.7087
694	0.7096
695	0.7116
696	0.7106
697	0.7096
698	0.7087
699	0.7126
700	0.7112
701	0.7093
702	0.7059
703	0.7056
704	0.7088
705	0.7067
706	0.7070
707	0.7056
708	0.6996
709	0.7005
710	0.7005
711	0.7006
712	0.7051
713	0.7042
714	0.7040
715	0.7037
716	0.7071
717	0.7065
718	0.7048
719	0.7050
720	0.7051
721	0.7050
722	0.6990
723	0.7045
724	0.7044
725	0.7018
726	0.7022
727	0.6985
728	0.6946
729	0.6949
730	0.6972
731	0.6915
732	0.6915
733	0.6955
734	0.6951
735	0.6975
736	0.6974
737	0.6952
738	0.6983
739	0.6989
740	0.6999
741	0.6970
742	0.7011
743	0.7028
744	0.7012
745	0.7022
746	0.7022
747	0.7036
748	0.7047
749	0.7028
750	0.6992
751	0.7010
752	0.7011
753	0.6999
754	0.6972
755	0.6997
756	0.7026
757	0.7054
758	0.7033
759	0.7056
760	0.7079
761	0.7081
762	0.7049
763	0.7043
764	0.7041
765	0.7062
766	0.7074
767	0.7104
768	0.7085
769	0.7104
770	0.7096
771	0.7067
772	0.7090
773	0.7106
774	0.7083
775	0.7122
776	0.7087
777	0.7092
778	0.7088
779	0.7070
780	0.7080
781	0.7076
782	0.7074
783	0.7084
784	0.7056
785	0.7003
786	0.7024
787	0.7047
788	0.6984
789	0.6989
790	0.7014
791	0.7017
792	0.7038
793	0.7063
794	0.7051
795	0.7071
796	0.7070
797	0.7102
798	0.7101
799	0.7110
800	0.7090
801	0.7104
802	0.7191
803	0.7160
804	0.7132
805	0.7172
806	0.7151
807	0.7137
808	0.7148
809	0.7166
810	0.7179
811	0.7194
812	0.7170
813	0.7192
814	0.7157
815	0.7181
816	0.7133
817	0.7151
818	0.7126
819	0.7085
820	0.7138
821	0.7169
822	0.7143
823	0.7159
824	0.7124
825	0.7113
826	0.7142
827	0.7140
828	0.7118
829	0.7126
830	0.7097
831	0.7067
832	0.7096
833	0.7070
834	0.7069
835	0.7055
836	0.7069
837	0.7114
838	0.7128
839	0.7128
840	0.7158
841	0.7170
842	0.7214
843	0.7197
844	0.7203
845	0.7189
846	0.7201
847	0.7185
848	0.7222
849	0.7250
850	0.7237
851	0.7235
852	0.7238
853	0.7268
854	0.7272
855	0.7290
856	0.7294
857	0.7266
858	0.7268
859	0.7249
860	0.7280
861	0.7278
862	0.7279
863	0.7267
864	0.7253
865	0.7228
866	0.7244
867	0.7253
868	0.7279
869	0.7222
870	0.7278
871	0.7276
872	0.7278
873	0.7240
874	0.7231
875	0.7241
876	0.7267
877	0.7286
878	0.7292
879	0.7256
880	0.7283
881	0.7265
882	0.7277
883	0.7266
884	0.7269
885	0.7299
886	0.7317
887	0.7304
888	0.7330
889	0.7356
890	0.7356
891	0.7372
892	0.7367
893	0.7360
894	0.7367
895	0.7373
896	0.7366
897	0.7349
898	0.7328
899	0.7379
900	0.7412
901	0.7400
902	0.7398
903	0.7433
904	0.7423
905	0.7402
906	0.7386
907	0.7318
908	0.7329
909	0.7302
910	0.7331
911	0.7331
912	0.7349
913	0.7328
914	0.7341
915	0.7314
916	0.7285
917	0.7294
918	0.7280
919	0.7303
920	0.7288
921	0.7278
922	0.7297
923	0.7319
924	0.7322
925	0.7347
926	0.7328
927	0.7294
928	0.7271
929	0.7308
930	0.7353
931	0.7344
932	0.7337
933	0.7376
934	0.7382
935	0.7382
936	0.7392
937	0.7381
938	0.7407
939	0.7400
940	0.7422
941	0.7397
942	0.7419
943	0.7447
944	0.7440
945	0.7392
946	0.7358
947	0.7368
948	0.7387
949	0.7385
950	0.7383
951	0.7368
952	0.7319
953	0.7313
954	0.7272
955	0.7235
956	0.7248
957	0.7275
958	0.7294
959	0.7339
960	0.7328
961	0.7278
962	0.7247
963	0.7261
964	0.7259
965	0.7254
966	0.7299
967	0.7297
968	0.7281
969	0.7301
970	0.7301
971	0.7346
972	0.7312
973	0.7335
974	0.7348
975	0.7319
976	0.7333
977	0.7351
978	0.7354
979	0.7351
980	0.7385
981	0.7377
982	0.7345
983	0.7372
984	0.7388
985	0.7402
986	0.7379
987	0.7378
988	0.7331
989	0.7365
990	0.7335
991	0.7295
992	0.7321
993	0.7317
994	0.7260
995	0.7249
996	0.7253
997	0.7221
998	0.7273
999	0.7224
1000	0.7206
1001	0.7208
1002	0.7183
1003	0.7167
1004	0.7162
1005	0.7127
1006	0.7124
1007	0.7078
1008	0.7044
1009	0.7031
1010	0.7050
1011	0.7044
1012	0.7016
1013	0.7085
1014	0.7077
1015	0.7119
1016	0.7069
1017	0.7073
1018	0.7076
1019	0.7082
1020	0.7051
1021	0.7076
1022	0.7112
1023	0.7101
1024	0.7070
1025	0.7069
1026	0.7087
1027	0.7099
1028	0.7099
1029	0.7152
1030	0.7145
1031	0.7159
1032	0.7139
1033	0.7158
1034	0.7162
1035	0.7144
1036	0.7155
1037	0.7151
1038	0.7138
1039	0.7154
1040	0.7148
1041	0.7145
1042	0.7181
1043	0.7145
1044	0.7119
1045	0.7120
1046	0.7085
1047	0.7104
1048	0.7122
1049	0.7133
1050	0.7150
1051	0.7141
1052	0.7152
1053	0.7149
1054	0.7162
1055	0.7186
1056	0.7176
1057	0.7160
1058	0.7224
1059	0.7200
1060	0.7212
1061	0.7233
1062	0.7294
1063	0.7220
1064	0.7195
1065	0.7181
1066	0.7166
1067	0.7156
1068	0.7169
1069	0.7188
1070	0.7206
1071	0.7184
1072	0.7152
1073	0.7167
1074	0.7194
1075	0.7217
1076	0.7244
1077	0.7255
1078	0.7256
1079	0.7268
1080	0.7267
1081	0.7267
1082	0.7281
1083	0.7264
1084	0.7295
1085	0.7283
1086	0.7269
1087	0.7259
1088	0.7276
1089	0.7284
1090	0.7296
1091	0.7303
1092	0.7260
1093	0.7227
1094	0.7242
1095	0.7269
1096	0.7280
1097	0.7253
1098	0.7228
1099	0.7203
1100	0.7201
1101	0.7214
1102	0.7180
1103	0.7178
1104	0.7205
1105	0.7190
1106	0.7179
1107	0.7188
1108	0.7161
1109	0.7128
1110	0.7099
1111	0.7130
1112	0.7104
1113	0.7076
1114	0.7098
1115	0.7089
1116	0.7046
1117	0.7015
1118	0.7027
1119	0.7053
1120	0.6985
1121	0.7011
1122	0.6983
1123	0.6972
1124	0.6965
1125	0.6995
1126	0.6995
1127	0.6974
1128	0.6981
1129	0.7014
1130	0.7005
1131	0.6992
1132	0.7011
1133	0.7026
1134	0.7060
1135	0.7041
1136	0.7087
1137	0.7108
1138	0.7088
1139	0.7092
1140	0.7051
1141	0.7094
1142	0.7102
1143	0.7078
1144	0.7102
1145	0.7073
1146	0.7086
1147	0.7056
1148	0.7019
1149	0.7025
1150	0.7056
1151	0.7076
1152	0.7065
1153	0.7095
1154	0.7074
1155	0.7063
1156	0.7087
1157	0.7090
1158	0.7116
1159	0.7089
1160	0.7065
1161	0.7065
1162	0.7048
1163	0.7076
1164	0.7116
1165	0.7101
1166	0.7094
1167	0.7049
1168	0.7047
1169	0.7031
1170	0.7004
1171	0.6956
1172	0.6952
1173	0.6993
1174	0.7014
1175	0.7006
1176	0.7018
1177	0.7008
1178	0.7037
1179	0.7027
1180	0.7047
1181	0.7037
1182	0.7019
1183	0.7037
1184	0.7036
1185	0.7049
1186	0.7072
1187	0.7058
1188	0.7040
1189	0.7036
1190	0.7018
1191	0.7037
1192	0.7038
1193	0.7031
1194	0.7059
1195	0.7012
1196	0.7084
1197	0.7075
1198	0.7103
1199	0.7122
1200	0.7115
1201	0.7097
1202	0.7123
1203	0.7106
1204	0.7122
1205	0.7105
1206	0.7124
1207	0.7130
1208	0.7179
1209	0.7190
1210	0.7209
1211	0.7226
1212	0.7228
1213	0.7181
1214	0.7174
1215	0.7169
1216	0.7147
1217	0.7158
1218	0.7176
1219	0.7174
1220	0.7201
1221	0.7149
1222	0.7147
1223	0.7102
1224	0.7113
1225	0.7094
1226	0.7080
1227	0.7086
1228	0.7094
1229	0.7115
1230	0.7140
1231	0.7141
1232	0.7147
1233	0.7114
1234	0.7136
1235	0.7160
1236	0.7174
1237	0.7199
1238	0.7219
1239	0.7236
1240	0.7230
1241	0.7203
1242	0.7177
1243	0.7191
1244	0.7188
1245	0.7163
1246	0.7157
1247	0.7122
1248	0.7093
1249	0.7090
1250	0.7093
1251	0.7066
1252	0.7067
1253	0.7051
1254	0.7044
1255	0.7055
1256	0.7054
1257	0.7062
1258	0.7043
1259	0.7049
1260	0.6991
1261	0.6994
1262	0.6978
1263	0.6961
1264	0.6945
1265	0.6968
1266	0.6963
1267	0.6939
1268	0.6935
1269	0.6963
1270	0.7005
1271	0.6977
1272	0.6958
1273	0.6991
1274	0.6999
1275	0.7044
1276	0.7035
1277	0.6987
1278	0.6973
1279	0.6981
1280	0.6973
1281	0.6982
1282	0.7017
1283	0.7043
1284	0.7039
1285	0.7052
1286	0.7056
1287	0.7092
1288	0.7094
1289	0.7085
1290	0.7097
1291	0.7127
1292	0.7110
1293	0.7150
1294	0.7113
1295	0.7152
1296	0.7108
1297	0.7058
1298	0.7085
1299	0.7101
1300	0.7121
1301	0.7160
1302	0.7191
1303	0.7141
1304	0.7149
1305	0.7174
1306	0.7210
1307	0.7203
1308	0.7210
1309	0.7208
1310	0.7185
1311	0.7165
1312	0.7147
1313	0.7148
1314	0.7134
1315	0.7126
1316	0.7126
1317	0.7115
1318	0.7107
1319	0.7134
1320	0.7121
1321	0.7130
1322	0.7100
1323	0.7083
1324	0.7115
1325	0.7137
1326	0.7140
1327	0.7136
1328	0.7151
1329	0.7139
1330	0.7118
1331	0.7137
1332	0.7102
1333	0.7127
1334	0.7159
1335	0.7133
1336	0.7113
1337	0.7149
1338	0.7121
1339	0.7163
1340	0.7201
1341	0.7222
1342	0.7257
1343	0.7223
1344	0.7231
1345	0.7201
1346	0.7228
1347	0.7199
1348	0.7199
1349	0.7197
1350	0.7204
1351	0.7181
1352	0.7190
1353	0.7184
1354	0.7211
1355	0.7208
1356	0.7242
1357	0.7199
1358	0.7209
1359	0.7195
1360	0.7188
1361	0.7139
1362	0.7151
1363	0.7126
1364	0.7111
1365	0.7155
1366	0.7124
1367	0.7131
1368	0.7079
1369	0.7080
1370	0.7067
1371	0.7106
1372	0.7099
1373	0.7125
1374	0.7117
1375	0.7126
1376	0.7107
1377	0.7150
1378	0.7150
1379	0.7155
1380	0.7138
1381	0.7111
1382	0.7134
1383	0.7093
1384	0.7086
1385	0.7086
1386	0.7100
1387	0.7109
1388	0.7110
1389	0.7112
1390	0.7090
1391	0.7092
1392	0.7131
1393	0.7151
1394	0.7133
1395	0.7111
1396	0.7135
1397	0.7167
1398	0.7140
1399	0.7106
1400	0.7051
1401	0.7076
1402	0.7085
1403	0.7105
1404	0.7087
1405	0.7133
1406	0.7119
1407	0.7097
1408	0.7074
1409	0.7077
1410	0.7091
1411	0.7116
1412	0.7151
1413	0.7168
1414	0.7144
1415	0.7127
1416	0.7153
1417	0.7117
1418	0.7105
1419	0.7097
1420	0.7106
1421	0.7081
1422	0.7109
1423	0.7108
1424	0.7090
1425	0.7147
1426	0.7133
1427	0.7097
1428	0.7057
1429	0.7056
1430	0.7085
1431	0.7071
1432	0.7110
1433	0.7147
1434	0.7141
1435	0.7169
1436	0.7157
1437	0.7147
1438	0.7181
1439	0.7199
1440	0.7190
1441	0.7197
1442	0.7264
1443	0.7257
1444	0.7243
1445	0.7222
1446	0.7218
1447	0.7205
1448	0.7247
1449	0.7232
1450	0.7272
1451	0.7258
1452	0.7215
1453	0.7176
1454	0.7165
1455	0.7168
1456	0.7172
1457	0.7151
1458	0.7194
1459	0.7204
1460	0.7241
1461	0.7240
1462	0.7261
1463	0.7261
1464	0.7248
1465	0.7262
1466	0.7266
1467	0.7288
1468	0.7313
1469	0.7312
1470	0.7279
1471	0.7241
1472	0.7241
1473	0.7247
1474	0.7195
1475	0.7190
1476	0.7232
1477	0.7207
1478	0.7223
1479	0.7214
1480	0.7248
1481	0.7227
1482	0.7187
1483	0.7174
1484	0.7176
1485	0.7176
1486	0.7190
1487	0.7193
1488	0.7190
1489	0.7190
1490	0.7203
1491	0.7201
1492	0.7165
1493	0.7160
1494	0.7151
1495	0.7191
1496	0.7143
1497	0.7124
1498	0.7152
1499	0.7133
1500	0.7107
1501	0.7096
1502	0.7106
1503	0.7086
1504	0.7102
1505	0.7084
1506	0.7082
1507	0.7090
1508	0.7049
1509	0.7019
1510	0.7003
1511	0.7002
1512	0.6974
1513	0.7022
1514	0.6987
1515	0.6976
1516	0.6953
1517	0.6992
1518	0.6947
1519	0.6949
1520	0.6944
1521	0.6911
1522	0.6908
1523	0.6953
1524	0.6924
1525	0.6927
1526	0.6962
1527	0.6955
1528	0.6922
1529	0.6965
1530	0.6977
1531	0.6992
1532	0.6977
1533	0.6982
1534	0.7011
1535	0.7038
1536	0.7076
1537	0.7094
1538	0.7098
1539	0.7121
1540	0.7090
1541	0.7081
1542	0.7099
1543	0.7086
1544	0.7097
1545	0.7131
1546	0.7113
1547	0.7096
1548	0.7097
1549	0.7122
1550	0.7119
1551	0.7151
1552	0.7162
1553	0.7172
1554	0.7174
1555	0.7206
1556	0.7181
1557	0.7194
1558	0.7243
1559	0.7215
1560	0.7231
1561	0.7197
1562	0.7162
1563	0.7167
1564	0.7117
1565	0.7111
1566	0.7126
1567	0.7095
1568	0.7092
1569	0.7110
1570	0.7099
1571	0.7090
1572	0.7090
1573	0.7122
1574	0.7137
1575	0.7130
1576	0.7124
1577	0.7156
1578	0.7149
1579	0.7130
1580	0.7144
1581	0.7144
1582	0.7128
1583	0.7134
1584	0.7132
1585	0.7151
1586	0.7128
1587	0.7157
1588	0.7129
1589	0.7150
1590	0.7172
1591	0.7216
1592	0.7215
1593	0.7195
1594	0.7235
1595	0.7215
1596	0.7240
1597	0.7233
1598	0.7235
1599	0.7269
1600	0.7252
1601	0.7218
1602	0.7204
1603	0.7242
1604	0.7268
1605	0.7292
1606	0.7288
1607	0.7297
1608	0.7219
1609	0.7215
1610	0.7199
1611	0.7208
1612	0.7200
1613	0.7190
1614	0.7133
1615	0.7114
1616	0.7161
1617	0.7163
1618	0.7147
1619	0.7201
1620	0.7222
1621	0.7220
1622	0.7214
1623	0.7216
1624	0.7174
1625	0.7199
1626	0.7213
1627	0.7183
1628	0.7189
1629	0.7177
1630	0.7203
1631	0.7206
1632	0.7206
1633	0.7213
1634	0.7173
1635	0.7159
1636	0.7127
1637	0.7140
1638	0.7144
1639	0.7133
1640	0.7154
1641	0.7166
1642	0.7186
1643	0.7210
1644	0.7182
1645	0.7182
1646	0.7201
1647	0.7204
1648	0.7227
1649	0.7238
1650	0.7224
1651	0.7253
1652	0.7243
1653	0.7252
1654	0.7294
1655	0.7258
1656	0.7271
1657	0.7247
1658	0.7229
1659	0.7210
1660	0.7229
1661	0.7228
1662	0.7235
1663	0.7244
1664	0.7215
1665	0.7257
1666	0.7244
1667	0.7234
1668	0.7226
1669	0.7236
1670	0.7258
1671	0.7230
1672	0.7232
1673	0.7211
1674	0.7224
1675	0.7208
1676	0.7193
1677	0.7173
1678	0.7205
1679	0.7215
1680	0.7224
1681	0.7246
1682	0.7230
1683	0.7209
1684	0.7200
1685	0.7188
1686	0.7174
1687	0.7163
1688	0.7166
1689	0.7146
1690	0.7206
1691	0.7213
1692	0.7173
1693	0.7161
1694	0.7176
1695	0.7163
1696	0.7192
1697	0.7193
1698	0.7138
1699	0.7159
1700	0.7178
1701	0.7146
1702	0.7147
1703	0.7110
1704	0.7078
1705	0.7010
1706	0.7017
1707	0.7051
1708	0.7074
1709	0.7083
1710	0.7065
1711	0.7087
1712	0.7083
1713	0.7063
1714	0.7113
1715	0.7140
1716	0.7172
1717	0.7174
1718	0.7153
1719	0.7156
1720	0.7136
1721	0.7125
1722	0.7090
1723	0.7136
1724	0.7122
1725	0.7090
1726	0.7140
1727	0.7145
1728	0.7144
1729	0.7181
1730	0.7142
1731	0.7104
1732	0.7153
1733	0.7146
1734	0.7120
1735	0.7129
1736	0.7090
1737	0.7077
1738	0.7090
1739	0.7049
1740	0.7051
1741	0.7055
1742	0.7033
1743	0.7013
1744	0.7011
1745	0.7043
1746	0.7026
1747	0.7050
1748	0.7060
1749	0.7051
1750	0.7027
1751	0.6972
1752	0.6985
1753	0.7011
1754	0.7006
1755	0.6969
1756	0.6990
1757	0.6958
1758	0.6906
1759	0.6925
1760	0.6906
1761	0.6921
1762	0.6984
1763	0.7014
1764	0.7008
1765	0.7001
1766	0.7028
1767	0.7052
1768	0.7051
1769	0.7093
1770	0.7124
1771	0.7172
1772	0.7196
1773	0.7221
1774	0.7201
1775	0.7246
1776	0.7199
1777	0.7169
1778	0.7166
1779	0.7166
1780	0.7137
1781	0.7097
1782	0.7098
1783	0.7129
1784	0.7155
1785	0.7178
1786	0.7192
1787	0.7142
1788	0.7085
1789	0.7084
1790	0.7051
1791	0.7066
1792	0.7081
1793	0.7072
1794	0.7040
1795	0.7006
1796	0.7015
1797	0.7030
1798	0.7019
1799	0.7016
1800	0.7028
1801	0.7028
1802	0.7032
1803	0.7028
1804	0.7024
1805	0.7024
1806	0.7051
1807	0.7031
1808	0.7035
1809	0.6999
1810	0.7008
1811	0.6951
1812	0.6925
1813	0.6969
1814	0.6990
1815	0.7016
1816	0.7039
1817	0.7060
1818	0.7038
1819	0.7013
1820	0.7058
1821	0.7033
1822	0.7052
1823	0.7069
1824	0.7101
1825	0.7090
1826	0.7124
1827	0.7078
1828	0.7084
1829	0.7068
1830	0.7063
1831	0.7117
1832	0.7105
1833	0.7134
1834	0.7122
1835	0.7089
1836	0.7144
1837	0.7164
1838	0.7158
1839	0.7163
1840	0.7152
1841	0.7144
1842	0.7150
1843	0.7184
1844	0.7226
1845	0.7219
1846	0.7228
1847	0.7225
1848	0.7255
1849	0.7244
1850	0.7242
1851	0.7233
1852	0.7240
1853	0.7200
1854	0.7172
1855	0.7164
1856	0.7211
1857	0.7179
1858	0.7140
1859	0.7178
1860	0.7211
1861	0.7220
1862	0.7201
1863	0.7202
1864	0.7161
1865	0.7215
1866	0.7194
1867	0.7203
1868	0.7231
1869	0.7218
1870	0.7206
1871	0.7201
1872	0.7199
1873	0.7217
1874	0.7181
1875	0.7195
1876	0.7185
1877	0.7192
1878	0.7208
1879	0.7232
1880	0.7223
1881	0.7206
1882	0.7215
1883	0.7226
1884	0.7240
1885	0.7215
1886	0.7205
1887	0.7217
1888	0.7176
1889	0.7161
1890	0.7151
1891	0.7150
1892	0.7147
1893	0.7101
1894	0.7124
1895	0.7149
1896	0.7122
1897	0.7108
1898	0.7081
1899	0.7113
1900	0.7138
1901	0.7140
1902	0.7128
1903	0.7114
1904	0.7133
1905	0.7135
1906	0.7122
1907	0.7115
1908	0.7125
1909	0.7106
1910	0.7138
1911	0.7136
1912	0.7138
1913	0.7129
1914	0.7126
1915	0.7105
1916	0.7085
1917	0.7094
1918	0.7103
1919	0.7123
1920	0.7124
1921	0.7098
1922	0.7082
1923	0.7076
1924	0.7069
1925	0.7108
1926	0.7086
1927	0.7090
1928	0.7110
1929	0.7134
1930	0.7128
1931	0.7124
1932	0.7115
1933	0.7153
1934	0.7142
1935	0.7117
1936	0.7135
1937	0.7140
1938	0.7163
1939	0.7099
1940	0.7110
1941	0.7103
1942	0.7117
1943	0.7140
1944	0.7106
1945	0.7131
1946	0.7140
1947	0.7138
1948	0.7137
1949	0.7129
1950	0.7139
1951	0.7140
1952	0.7155
1953	0.7224
1954	0.7208
1955	0.7247
1956	0.7256
1957	0.7281
1958	0.7294
1959	0.7299
1960	0.7305
1961	0.7301
1962	0.7265
1963	0.7278
1964	0.7248
1965	0.7262
1966	0.7280
1967	0.7273
1968	0.7273
1969	0.7242
1970	0.7223
1971	0.7202
1972	0.7246
1973	0.7222
1974	0.7239
1975	0.7235
1976	0.7238
1977	0.7230
1978	0.7220
1979	0.7246
1980	0.7260
1981	0.7249
1982	0.7209
1983	0.7222
1984	0.7193
1985	0.7178
1986	0.7145
1987	0.7158
1988	0.7185
1989	0.7191
1990	0.7168
1991	0.7151
1992	0.7147
1993	0.7168
1994	0.7182
1995	0.7166
1996	0.7215
1997	0.7213
1998	0.7177
1999	0.7183
[truncated: 8,000 more rows]
