# Supplementary material for: Strategies for updating rules driven by reinforcement learning to solve social dilemmas
Source: PLoS One. 2026 Mar 10;21(3):e0341925. doi: 10.1371/journal.pone.0341925 (PMC12974810; doi:10.1371/journal.pone.0341925)
Supplement: S11 File — (ZIP) [file pone.0341925.s011.zip › Data of all Figure/Data of Fig.2/frequency_2.0000_0.1800.txt]

0	0.5003
1	0.4446
2	0.4221
3	0.4181
4	0.4224
5	0.4292
6	0.4336
7	0.4457
8	0.4544
9	0.4678
10	0.4757
11	0.4854
12	0.5036
13	0.5142
14	0.5238
15	0.5315
16	0.5416
17	0.5527
18	0.5644
19	0.5769
20	0.5862
21	0.5903
22	0.5989
23	0.6100
24	0.6200
25	0.6269
26	0.6369
27	0.6435
28	0.6503
29	0.6562
30	0.6576
31	0.6602
32	0.6629
33	0.6636
34	0.6694
35	0.6724
36	0.6747
37	0.6773
38	0.6837
39	0.6878
40	0.6922
41	0.6961
42	0.7026
43	0.7070
44	0.7055
45	0.7099
46	0.7147
47	0.7204
48	0.7260
49	0.7261
50	0.7333
51	0.7319
52	0.7357
53	0.7354
54	0.7390
55	0.7412
56	0.7385
57	0.7376
58	0.7347
59	0.7355
60	0.7322
61	0.7352
62	0.7397
63	0.7417
64	0.7432
65	0.7453
66	0.7420
67	0.7462
68	0.7532
69	0.7551
70	0.7572
71	0.7619
72	0.7638
73	0.7669
74	0.7740
75	0.7738
76	0.7760
77	0.7792
78	0.7820
79	0.7851
80	0.7891
81	0.7897
82	0.7878
83	0.7889
84	0.7903
85	0.7874
86	0.7876
87	0.7905
88	0.7928
89	0.7940
90	0.7933
91	0.7966
92	0.7967
93	0.7945
94	0.7892
95	0.7937
96	0.7910
97	0.7891
98	0.7915
99	0.7890
100	0.7873
101	0.7910
102	0.7881
103	0.7874
104	0.7875
105	0.7853
106	0.7849
107	0.7825
108	0.7820
109	0.7858
110	0.7830
111	0.7849
112	0.7842
113	0.7869
114	0.7863
115	0.7884
116	0.7882
117	0.7909
118	0.7952
119	0.7944
120	0.7933
121	0.7917
122	0.7925
123	0.7956
124	0.7967
125	0.7901
126	0.7921
127	0.7886
128	0.7883
129	0.7919
130	0.7927
131	0.7945
132	0.7958
133	0.7917
134	0.7904
135	0.7882
136	0.7864
137	0.7905
138	0.7865
139	0.7864
140	0.7863
141	0.7867
142	0.7908
143	0.7917
144	0.7858
145	0.7835
146	0.7873
147	0.7894
148	0.7922
149	0.7913
150	0.7952
151	0.7955
152	0.7956
153	0.7932
154	0.7908
155	0.7896
156	0.7885
157	0.7859
158	0.7831
159	0.7853
160	0.7855
161	0.7831
162	0.7854
163	0.7872
164	0.7883
165	0.7928
166	0.7917
167	0.7931
168	0.7933
169	0.7921
170	0.7953
171	0.7924
172	0.7941
173	0.7910
174	0.7892
175	0.7850
176	0.7819
177	0.7865
178	0.7885
179	0.7885
180	0.7892
181	0.7862
182	0.7893
183	0.7900
184	0.7890
185	0.7917
186	0.7897
187	0.7922
188	0.7933
189	0.7913
190	0.7913
191	0.7890
192	0.7941
193	0.7892
194	0.7871
195	0.7860
196	0.7863
197	0.7860
198	0.7844
199	0.7843
200	0.7860
201	0.7877
202	0.7860
203	0.7876
204	0.7895
205	0.7876
206	0.7858
207	0.7883
208	0.7864
209	0.7892
210	0.7890
211	0.7936
212	0.7942
213	0.7944
214	0.7947
215	0.7951
216	0.7942
217	0.7963
218	0.7939
219	0.7941
220	0.7953
221	0.7964
222	0.7987
223	0.7981
224	0.7992
225	0.8007
226	0.8048
227	0.8024
228	0.7984
229	0.7953
230	0.7914
231	0.7910
232	0.7915
233	0.7967
234	0.7944
235	0.7913
236	0.7912
237	0.7880
238	0.7899
239	0.7853
240	0.7835
241	0.7845
242	0.7835
243	0.7772
244	0.7778
245	0.7737
246	0.7720
247	0.7738
248	0.7755
249	0.7788
250	0.7785
251	0.7753
252	0.7761
253	0.7722
254	0.7802
255	0.7800
256	0.7778
257	0.7745
258	0.7769
259	0.7740
260	0.7743
261	0.7754
262	0.7722
263	0.7735
264	0.7761
265	0.7738
266	0.7781
267	0.7828
268	0.7795
269	0.7816
270	0.7800
271	0.7805
272	0.7794
273	0.7818
274	0.7853
275	0.7805
276	0.7830
277	0.7843
278	0.7853
279	0.7851
280	0.7884
281	0.7899
282	0.7906
283	0.7892
284	0.7910
285	0.7900
286	0.7888
287	0.7857
288	0.7851
289	0.7906
290	0.7882
291	0.7842
292	0.7818
293	0.7846
294	0.7858
295	0.7878
296	0.7824
297	0.7789
298	0.7829
299	0.7835
300	0.7817
301	0.7844
302	0.7830
303	0.7824
304	0.7812
305	0.7822
306	0.7835
307	0.7857
308	0.7883
309	0.7872
310	0.7898
311	0.7882
312	0.7903
313	0.7912
314	0.7878
315	0.7874
316	0.7851
317	0.7854
318	0.7862
319	0.7904
320	0.7907
321	0.7904
322	0.7901
323	0.7924
324	0.7937
325	0.7981
326	0.7947
327	0.7897
328	0.7935
329	0.7943
330	0.7947
331	0.7955
332	0.7928
333	0.7928
334	0.7942
335	0.7956
336	0.7942
337	0.7924
338	0.7965
339	0.7935
340	0.7964
341	0.7997
342	0.8002
343	0.7992
344	0.7998
345	0.7989
346	0.7997
347	0.7981
348	0.8030
349	0.8013
350	0.8014
351	0.8006
352	0.7985
353	0.8001
354	0.8003
355	0.7995
356	0.8015
357	0.8006
358	0.8017
359	0.8021
360	0.8012
361	0.8069
362	0.8098
363	0.8069
364	0.8113
365	0.8083
366	0.8080
367	0.8058
368	0.8091
369	0.8058
370	0.8037
371	0.8049
372	0.8047
373	0.7961
374	0.7974
375	0.7963
376	0.7979
377	0.7973
378	0.7974
379	0.7956
380	0.7917
381	0.7906
382	0.7908
383	0.7910
384	0.7883
385	0.7928
386	0.7949
387	0.7911
388	0.7948
389	0.7986
390	0.7987
391	0.8008
392	0.7976
393	0.7940
394	0.7942
395	0.7940
396	0.7902
397	0.7917
398	0.7891
399	0.7877
400	0.7879
401	0.7911
402	0.7926
403	0.7935
404	0.7939
405	0.7950
406	0.7961
407	0.7990
408	0.7983
409	0.7983
410	0.7987
411	0.7999
412	0.7969
413	0.7983
414	0.7983
415	0.7995
416	0.7991
417	0.7969
418	0.7940
419	0.7928
420	0.7958
421	0.7963
422	0.7970
423	0.8017
424	0.8040
425	0.8019
426	0.8006
427	0.7985
428	0.7969
429	0.7985
430	0.7970
431	0.7951
432	0.7980
433	0.7974
434	0.7969
435	0.7996
436	0.8024
437	0.8008
438	0.8027
439	0.8006
440	0.8019
441	0.8041
442	0.8062
443	0.8055
444	0.8048
445	0.8036
446	0.8035
447	0.8072
448	0.8054
449	0.8045
450	0.8056
451	0.8014
452	0.7989
453	0.7953
454	0.7997
455	0.7957
456	0.7951
457	0.7944
458	0.7962
459	0.7997
460	0.7942
461	0.7979
462	0.7956
463	0.7972
464	0.7964
465	0.7985
466	0.7945
467	0.7907
468	0.7939
469	0.7916
470	0.7922
471	0.7969
472	0.7970
473	0.7987
474	0.8008
475	0.8018
476	0.8031
477	0.7965
478	0.7942
479	0.7991
480	0.7993
481	0.7989
482	0.7969
483	0.7993
484	0.8003
485	0.7978
486	0.7992
487	0.7993
488	0.8004
489	0.7994
490	0.7982
491	0.8002
492	0.8014
493	0.8028
494	0.8013
495	0.8019
496	0.8030
497	0.8060
498	0.8059
499	0.8058
500	0.8053
501	0.8034
502	0.8010
503	0.8026
504	0.8017
505	0.8016
506	0.8037
507	0.8050
508	0.8078
509	0.8028
510	0.7969
511	0.7994
512	0.7972
513	0.7935
514	0.7958
515	0.7994
516	0.8056
517	0.8064
518	0.8063
519	0.8100
520	0.8077
521	0.8046
522	0.8058
523	0.8110
524	0.8074
525	0.8068
526	0.8089
527	0.8024
528	0.8035
529	0.8037
530	0.8000
531	0.8030
532	0.8026
533	0.7945
534	0.7895
535	0.7892
536	0.7944
537	0.7955
538	0.7952
539	0.7978
540	0.7986
541	0.7918
542	0.7961
543	0.7970
544	0.7967
545	0.7993
546	0.7965
547	0.7990
548	0.7964
549	0.7958
550	0.7960
551	0.7992
552	0.7983
553	0.7931
554	0.7911
555	0.7878
556	0.7876
557	0.7858
558	0.7855
559	0.7907
560	0.7895
561	0.7926
562	0.7928
563	0.7883
564	0.7887
565	0.7878
566	0.7886
567	0.7885
568	0.7872
569	0.7908
570	0.7846
571	0.7881
572	0.7837
573	0.7830
574	0.7823
575	0.7847
576	0.7896
577	0.7910
578	0.7913
579	0.7915
580	0.7945
581	0.7936
582	0.7944
583	0.7945
584	0.7878
585	0.7858
586	0.7816
587	0.7742
588	0.7776
589	0.7794
590	0.7819
591	0.7823
592	0.7823
593	0.7803
594	0.7804
595	0.7804
596	0.7844
597	0.7867
598	0.7885
599	0.7883
600	0.7879
601	0.7850
602	0.7842
603	0.7816
604	0.7830
605	0.7830
606	0.7869
607	0.7897
608	0.7883
609	0.7877
610	0.7892
611	0.7876
612	0.7903
613	0.7934
614	0.7953
615	0.7977
616	0.7963
617	0.8026
618	0.7997
619	0.8015
620	0.8026
621	0.8012
622	0.8019
623	0.7995
624	0.7992
625	0.7997
626	0.8024
627	0.8038
628	0.8048
629	0.8001
630	0.7993
631	0.8022
632	0.8007
633	0.7997
634	0.7964
635	0.7972
636	0.7958
637	0.7977
638	0.8009
639	0.7990
640	0.7958
641	0.7979
642	0.7978
643	0.7987
644	0.7967
645	0.7989
646	0.7982
647	0.8009
648	0.7983
649	0.8051
650	0.8031
651	0.8061
652	0.8049
653	0.8035
654	0.8043
655	0.8024
656	0.8017
657	0.8011
658	0.7999
659	0.8003
660	0.8008
661	0.7987
662	0.7989
663	0.7986
664	0.7967
665	0.7995
666	0.7999
667	0.7949
668	0.7937
669	0.7963
670	0.7985
671	0.7985
672	0.7987
673	0.7988
674	0.8024
675	0.7984
676	0.8009
677	0.8028
678	0.8010
679	0.7990
680	0.7969
681	0.7968
682	0.7960
683	0.7969
684	0.7983
685	0.7992
686	0.7975
687	0.7978
688	0.7935
689	0.7981
690	0.7974
691	0.8008
692	0.8002
693	0.8001
694	0.8024
695	0.8040
696	0.8044
697	0.8051
698	0.8085
699	0.8091
700	0.8060
701	0.8047
702	0.8052
703	0.8052
704	0.8039
705	0.8031
706	0.8031
707	0.8090
708	0.8024
709	0.8046
710	0.8009
711	0.8005
712	0.8031
713	0.7997
714	0.7990
715	0.8011
716	0.8015
717	0.8020
718	0.8033
719	0.8028
720	0.8055
721	0.8043
722	0.8010
723	0.7976
724	0.7960
725	0.7947
726	0.7960
727	0.7996
728	0.7992
729	0.8008
730	0.8000
731	0.7985
732	0.8021
733	0.7998
734	0.7963
735	0.7956
736	0.7949
737	0.7947
738	0.7930
739	0.7913
740	0.7935
741	0.7962
742	0.7916
743	0.7931
744	0.7941
745	0.7923
746	0.7885
747	0.7914
748	0.7917
749	0.7929
750	0.7975
751	0.7985
752	0.7936
753	0.7928
754	0.7933
755	0.7956
756	0.7919
757	0.7915
758	0.7946
759	0.7935
760	0.7943
761	0.7981
762	0.7993
763	0.7966
764	0.7928
765	0.7951
766	0.7993
767	0.7960
768	0.7973
769	0.7951
770	0.7966
771	0.7949
772	0.7967
773	0.7958
774	0.7942
775	0.7930
776	0.7876
777	0.7917
778	0.7913
779	0.7903
780	0.7935
781	0.7928
782	0.7920
783	0.7944
784	0.7917
785	0.7926
786	0.7949
787	0.7962
788	0.7937
789	0.7928
790	0.7935
791	0.7950
792	0.7951
793	0.7950
794	0.7976
795	0.8012
796	0.8002
797	0.7969
798	0.8004
799	0.8034
800	0.8024
801	0.8041
802	0.8035
803	0.8036
804	0.8007
805	0.7981
806	0.7978
807	0.7990
808	0.7969
809	0.7962
810	0.7951
811	0.7928
812	0.7931
813	0.7948
814	0.7966
815	0.8019
816	0.7981
817	0.7963
818	0.7982
819	0.7986
820	0.8001
821	0.7985
822	0.7985
823	0.8014
824	0.8014
825	0.8024
826	0.8014
827	0.7994
828	0.7942
829	0.7943
830	0.7908
831	0.7898
832	0.7858
833	0.7880
834	0.7867
835	0.7797
836	0.7809
837	0.7831
838	0.7860
839	0.7846
840	0.7881
841	0.7862
842	0.7887
843	0.7896
844	0.7891
845	0.7897
846	0.7884
847	0.7887
848	0.7896
849	0.7876
850	0.7884
851	0.7941
852	0.7962
853	0.7954
854	0.7976
855	0.7958
856	0.7945
857	0.7997
858	0.8017
859	0.8017
860	0.7999
861	0.7985
862	0.7987
863	0.7999
864	0.8002
865	0.8006
866	0.7967
867	0.7994
868	0.7997
869	0.7994
870	0.7965
871	0.7980
872	0.8007
873	0.8015
874	0.8006
875	0.8016
876	0.7999
877	0.7990
878	0.7963
879	0.7974
880	0.7958
881	0.7951
882	0.7950
883	0.7936
884	0.7973
885	0.7980
886	0.7969
887	0.7990
888	0.7997
889	0.7953
890	0.7957
891	0.7919
892	0.7936
893	0.7934
894	0.7941
895	0.7945
896	0.7933
897	0.7919
898	0.7953
899	0.7986
900	0.7944
901	0.7950
902	0.7957
903	0.7949
904	0.7951
905	0.7978
906	0.7956
907	0.7939
908	0.7939
909	0.7913
910	0.7904
911	0.7934
912	0.7905
913	0.7877
914	0.7865
915	0.7903
916	0.7908
917	0.7886
918	0.7887
919	0.7873
920	0.7856
921	0.7861
922	0.7929
923	0.7928
924	0.7897
925	0.7872
926	0.7862
927	0.7858
928	0.7859
929	0.7879
930	0.7887
931	0.7906
932	0.7903
933	0.7883
934	0.7833
935	0.7819
936	0.7836
937	0.7801
938	0.7863
939	0.7843
940	0.7869
941	0.7901
942	0.7906
943	0.7864
944	0.7922
945	0.7922
946	0.7935
947	0.7921
948	0.7921
949	0.7891
950	0.7911
951	0.7915
952	0.7908
953	0.7876
954	0.7875
955	0.7867
956	0.7854
957	0.7878
958	0.7844
959	0.7872
960	0.7876
961	0.7835
962	0.7836
963	0.7851
964	0.7857
965	0.7822
966	0.7837
967	0.7824
968	0.7780
969	0.7773
970	0.7760
971	0.7771
972	0.7789
973	0.7782
974	0.7808
975	0.7833
976	0.7875
977	0.7873
978	0.7863
979	0.7863
980	0.7881
981	0.7874
982	0.7830
983	0.7809
984	0.7807
985	0.7794
986	0.7796
987	0.7746
988	0.7755
989	0.7794
990	0.7774
991	0.7787
992	0.7810
993	0.7792
994	0.7770
995	0.7823
996	0.7816
997	0.7846
998	0.7834
999	0.7837
1000	0.7881
1001	0.7898
1002	0.7929
1003	0.7927
1004	0.7951
1005	0.7924
1006	0.7902
1007	0.7917
1008	0.7926
1009	0.7906
1010	0.7938
1011	0.7911
1012	0.7896
1013	0.7874
1014	0.7902
1015	0.7907
1016	0.7934
1017	0.7853
1018	0.7840
1019	0.7818
1020	0.7792
1021	0.7790
1022	0.7816
1023	0.7812
1024	0.7794
1025	0.7806
1026	0.7806
1027	0.7831
1028	0.7787
1029	0.7802
1030	0.7778
1031	0.7790
1032	0.7755
1033	0.7772
1034	0.7783
1035	0.7841
1036	0.7808
1037	0.7828
1038	0.7835
1039	0.7827
1040	0.7833
1041	0.7803
1042	0.7809
1043	0.7843
1044	0.7836
1045	0.7860
1046	0.7851
1047	0.7849
1048	0.7842
1049	0.7852
1050	0.7834
1051	0.7809
1052	0.7760
1053	0.7742
1054	0.7767
1055	0.7753
1056	0.7763
1057	0.7765
1058	0.7734
1059	0.7741
1060	0.7740
1061	0.7719
1062	0.7761
1063	0.7769
1064	0.7802
1065	0.7767
1066	0.7751
1067	0.7758
1068	0.7803
1069	0.7822
1070	0.7788
1071	0.7817
1072	0.7819
1073	0.7826
1074	0.7776
1075	0.7792
1076	0.7749
1077	0.7734
1078	0.7738
1079	0.7783
1080	0.7764
1081	0.7733
1082	0.7775
1083	0.7787
1084	0.7802
1085	0.7778
1086	0.7791
1087	0.7756
1088	0.7772
1089	0.7748
1090	0.7742
1091	0.7773
1092	0.7795
1093	0.7801
1094	0.7778
1095	0.7769
1096	0.7788
1097	0.7767
1098	0.7785
1099	0.7778
1100	0.7774
1101	0.7792
1102	0.7801
1103	0.7823
1104	0.7799
1105	0.7771
1106	0.7816
1107	0.7773
1108	0.7751
1109	0.7731
1110	0.7708
1111	0.7719
1112	0.7731
1113	0.7761
1114	0.7757
1115	0.7756
1116	0.7754
1117	0.7767
1118	0.7766
1119	0.7762
1120	0.7801
1121	0.7798
1122	0.7783
1123	0.7793
1124	0.7790
1125	0.7790
1126	0.7780
1127	0.7771
1128	0.7757
1129	0.7739
1130	0.7719
1131	0.7692
1132	0.7705
1133	0.7692
1134	0.7706
1135	0.7722
1136	0.7777
1137	0.7776
1138	0.7784
1139	0.7789
1140	0.7781
1141	0.7747
1142	0.7737
1143	0.7751
1144	0.7772
1145	0.7785
1146	0.7787
1147	0.7813
1148	0.7798
1149	0.7850
1150	0.7849
1151	0.7844
1152	0.7886
1153	0.7917
1154	0.7892
1155	0.7897
1156	0.7892
1157	0.7917
1158	0.7917
1159	0.7892
1160	0.7866
1161	0.7878
1162	0.7846
1163	0.7861
1164	0.7863
1165	0.7915
1166	0.7934
1167	0.7913
1168	0.7913
1169	0.7925
1170	0.7959
1171	0.7960
1172	0.7936
1173	0.7924
1174	0.7959
1175	0.7956
1176	0.7958
1177	0.7922
1178	0.7935
1179	0.7908
1180	0.7944
1181	0.7934
1182	0.7910
1183	0.7897
1184	0.7933
1185	0.7991
1186	0.8001
1187	0.7982
1188	0.7926
1189	0.7935
1190	0.7925
1191	0.7913
1192	0.7867
1193	0.7877
1194	0.7860
1195	0.7814
1196	0.7808
1197	0.7829
1198	0.7860
1199	0.7846
1200	0.7808
1201	0.7860
1202	0.7834
1203	0.7858
1204	0.7868
1205	0.7887
1206	0.7908
1207	0.7950
1208	0.7922
1209	0.7894
1210	0.7910
1211	0.7890
1212	0.7871
1213	0.7823
1214	0.7842
1215	0.7883
1216	0.7868
1217	0.7871
1218	0.7892
1219	0.7862
1220	0.7878
1221	0.7884
1222	0.7900
1223	0.7925
1224	0.7929
1225	0.7931
1226	0.7924
1227	0.7921
1228	0.7936
1229	0.7935
1230	0.7928
1231	0.7928
1232	0.7929
1233	0.7942
1234	0.7936
1235	0.7888
1236	0.7908
1237	0.7928
1238	0.7906
1239	0.7845
1240	0.7820
1241	0.7811
1242	0.7837
1243	0.7869
1244	0.7855
1245	0.7830
1246	0.7883
1247	0.7897
1248	0.7865
1249	0.7840
1250	0.7807
1251	0.7800
1252	0.7757
1253	0.7726
1254	0.7770
1255	0.7792
1256	0.7801
1257	0.7790
1258	0.7777
1259	0.7744
1260	0.7735
1261	0.7778
1262	0.7785
1263	0.7795
1264	0.7794
1265	0.7773
1266	0.7751
1267	0.7766
1268	0.7762
1269	0.7740
1270	0.7744
1271	0.7740
1272	0.7760
1273	0.7742
1274	0.7749
1275	0.7716
1276	0.7729
1277	0.7751
1278	0.7754
1279	0.7792
1280	0.7789
1281	0.7742
1282	0.7763
1283	0.7747
1284	0.7777
1285	0.7791
1286	0.7781
1287	0.7765
1288	0.7765
1289	0.7781
1290	0.7769
1291	0.7779
1292	0.7772
1293	0.7788
1294	0.7785
1295	0.7741
1296	0.7719
1297	0.7711
1298	0.7765
1299	0.7764
1300	0.7738
1301	0.7749
1302	0.7758
1303	0.7749
1304	0.7732
1305	0.7754
1306	0.7756
1307	0.7735
1308	0.7741
1309	0.7737
1310	0.7715
1311	0.7734
1312	0.7717
1313	0.7750
1314	0.7756
1315	0.7753
1316	0.7772
1317	0.7808
1318	0.7791
1319	0.7831
1320	0.7838
1321	0.7851
1322	0.7859
1323	0.7785
1324	0.7840
1325	0.7810
1326	0.7820
1327	0.7869
1328	0.7840
1329	0.7869
1330	0.7878
1331	0.7824
1332	0.7825
1333	0.7838
1334	0.7881
1335	0.7865
1336	0.7775
1337	0.7770
1338	0.7784
1339	0.7772
1340	0.7752
1341	0.7771
1342	0.7758
1343	0.7794
1344	0.7760
1345	0.7757
1346	0.7774
1347	0.7790
1348	0.7841
1349	0.7812
1350	0.7818
1351	0.7855
1352	0.7867
1353	0.7889
1354	0.7874
1355	0.7851
1356	0.7874
1357	0.7873
1358	0.7864
1359	0.7880
1360	0.7881
1361	0.7873
1362	0.7866
1363	0.7869
1364	0.7867
1365	0.7908
1366	0.7876
1367	0.7842
1368	0.7847
1369	0.7862
1370	0.7876
1371	0.7889
1372	0.7887
1373	0.7878
1374	0.7824
1375	0.7808
1376	0.7812
1377	0.7847
1378	0.7844
1379	0.7850
1380	0.7850
1381	0.7859
1382	0.7822
1383	0.7819
1384	0.7798
1385	0.7795
1386	0.7799
1387	0.7746
1388	0.7770
1389	0.7749
1390	0.7744
1391	0.7763
1392	0.7796
1393	0.7768
1394	0.7784
1395	0.7779
1396	0.7766
1397	0.7804
1398	0.7776
1399	0.7774
1400	0.7763
1401	0.7781
1402	0.7801
1403	0.7852
1404	0.7881
1405	0.7863
1406	0.7895
1407	0.7900
1408	0.7865
1409	0.7885
1410	0.7906
1411	0.7903
1412	0.7897
1413	0.7878
1414	0.7924
1415	0.7946
1416	0.7928
1417	0.7986
1418	0.8036
1419	0.8046
1420	0.8011
1421	0.7999
1422	0.7996
1423	0.7993
1424	0.7973
1425	0.7931
1426	0.7943
1427	0.7948
1428	0.7951
1429	0.7940
1430	0.7940
1431	0.7953
1432	0.7949
1433	0.7930
1434	0.7935
1435	0.7992
1436	0.7987
1437	0.7979
1438	0.7982
1439	0.7955
1440	0.7939
1441	0.7958
1442	0.7951
1443	0.7969
1444	0.7991
1445	0.7965
1446	0.7956
1447	0.7926
1448	0.7953
1449	0.7935
1450	0.7953
1451	0.7936
1452	0.7910
1453	0.7942
1454	0.7980
1455	0.7976
1456	0.7994
1457	0.7988
1458	0.7965
1459	0.7970
1460	0.7974
1461	0.7993
1462	0.7983
1463	0.8000
1464	0.7985
1465	0.7958
1466	0.7950
1467	0.7951
1468	0.7926
1469	0.7926
1470	0.7919
1471	0.7945
1472	0.7972
1473	0.7949
1474	0.7963
1475	0.7956
1476	0.7951
1477	0.7953
1478	0.7932
1479	0.7885
1480	0.7858
1481	0.7839
1482	0.7861
1483	0.7889
1484	0.7858
1485	0.7847
1486	0.7826
1487	0.7868
1488	0.7891
1489	0.7884
1490	0.7871
1491	0.7886
1492	0.7875
1493	0.7904
1494	0.7894
1495	0.7853
1496	0.7885
1497	0.7883
1498	0.7878
1499	0.7862
1500	0.7839
1501	0.7798
1502	0.7808
1503	0.7815
1504	0.7853
1505	0.7837
1506	0.7822
1507	0.7837
1508	0.7842
1509	0.7881
1510	0.7897
1511	0.7891
1512	0.7883
1513	0.7918
1514	0.7884
1515	0.7889
1516	0.7915
1517	0.7878
1518	0.7913
1519	0.7900
1520	0.7940
1521	0.7921
1522	0.7916
1523	0.7890
1524	0.7884
1525	0.7885
1526	0.7862
1527	0.7847
1528	0.7865
1529	0.7875
1530	0.7875
1531	0.7867
1532	0.7863
1533	0.7858
1534	0.7882
1535	0.7908
1536	0.7876
1537	0.7911
1538	0.7895
1539	0.7899
1540	0.7931
1541	0.7958
1542	0.7932
1543	0.7933
1544	0.7890
1545	0.7900
1546	0.7881
1547	0.7923
1548	0.7910
1549	0.7901
1550	0.7903
1551	0.7917
1552	0.7934
1553	0.7927
1554	0.7952
1555	0.7971
1556	0.7977
1557	0.8015
1558	0.7985
1559	0.8005
1560	0.7983
1561	0.7969
1562	0.7957
1563	0.7942
1564	0.7937
1565	0.7926
1566	0.7932
1567	0.7956
1568	0.7950
1569	0.7946
1570	0.7955
1571	0.7960
1572	0.7947
1573	0.7915
1574	0.7876
1575	0.7894
1576	0.7910
1577	0.7930
1578	0.7897
1579	0.7904
1580	0.7922
1581	0.7919
1582	0.7935
1583	0.7947
1584	0.7916
1585	0.7891
1586	0.7887
1587	0.7876
1588	0.7857
1589	0.7867
1590	0.7851
1591	0.7854
1592	0.7831
1593	0.7824
1594	0.7828
1595	0.7853
1596	0.7877
1597	0.7897
1598	0.7919
1599	0.7887
1600	0.7858
1601	0.7852
1602	0.7900
1603	0.7887
1604	0.7882
1605	0.7857
1606	0.7874
1607	0.7892
1608	0.7895
1609	0.7906
1610	0.7892
1611	0.7885
1612	0.7869
1613	0.7883
1614	0.7876
1615	0.7886
1616	0.7910
1617	0.7918
1618	0.7925
1619	0.7899
1620	0.7917
1621	0.7974
1622	0.7955
1623	0.7926
1624	0.7909
1625	0.7885
1626	0.7884
1627	0.7863
1628	0.7828
1629	0.7844
1630	0.7814
1631	0.7806
1632	0.7818
1633	0.7795
1634	0.7829
1635	0.7816
1636	0.7840
1637	0.7832
1638	0.7851
1639	0.7813
1640	0.7798
1641	0.7810
1642	0.7782
1643	0.7776
1644	0.7763
1645	0.7751
1646	0.7748
1647	0.7753
1648	0.7762
1649	0.7788
1650	0.7824
1651	0.7807
1652	0.7781
1653	0.7789
1654	0.7824
1655	0.7801
1656	0.7824
1657	0.7851
1658	0.7853
1659	0.7830
1660	0.7837
1661	0.7762
1662	0.7765
1663	0.7749
1664	0.7740
1665	0.7770
1666	0.7780
1667	0.7786
1668	0.7824
1669	0.7840
1670	0.7856
1671	0.7858
1672	0.7866
1673	0.7919
1674	0.7854
1675	0.7861
1676	0.7876
1677	0.7879
1678	0.7877
1679	0.7885
1680	0.7913
1681	0.7908
1682	0.7865
1683	0.7899
1684	0.7884
1685	0.7878
1686	0.7905
1687	0.7905
1688	0.7918
1689	0.7910
1690	0.7899
1691	0.7897
1692	0.7890
1693	0.7916
1694	0.7904
1695	0.7878
1696	0.7850
1697	0.7876
1698	0.7873
1699	0.7898
1700	0.7910
1701	0.7879
1702	0.7831
1703	0.7851
1704	0.7878
1705	0.7841
1706	0.7860
1707	0.7882
1708	0.7892
1709	0.7896
1710	0.7889
1711	0.7874
1712	0.7888
1713	0.7931
1714	0.7928
1715	0.7928
1716	0.7940
1717	0.7911
1718	0.7888
1719	0.7894
1720	0.7899
1721	0.7916
1722	0.7877
1723	0.7935
1724	0.7934
1725	0.7940
1726	0.7974
1727	0.7928
1728	0.7960
1729	0.7926
1730	0.7967
1731	0.7997
1732	0.7979
1733	0.7937
1734	0.7927
1735	0.7965
1736	0.7984
1737	0.8016
1738	0.8013
1739	0.8028
1740	0.8035
1741	0.8033
1742	0.8033
1743	0.8007
1744	0.7989
1745	0.7974
1746	0.8003
1747	0.8009
1748	0.8026
1749	0.8100
1750	0.8043
1751	0.8040
1752	0.8062
1753	0.8099
1754	0.8071
1755	0.8030
1756	0.8032
1757	0.8004
1758	0.8006
1759	0.7992
1760	0.8003
1761	0.8013
1762	0.7981
1763	0.7980
1764	0.8013
1765	0.7972
1766	0.7955
1767	0.7973
1768	0.8036
1769	0.8040
1770	0.8007
1771	0.8002
1772	0.7964
1773	0.7976
1774	0.7944
1775	0.7935
1776	0.7947
1777	0.7963
1778	0.7930
1779	0.7944
1780	0.7947
1781	0.7938
1782	0.7952
1783	0.7932
1784	0.7905
1785	0.7941
1786	0.7946
1787	0.7950
1788	0.7956
1789	0.7960
1790	0.7948
1791	0.7931
1792	0.7937
1793	0.7903
1794	0.7870
1795	0.7840
1796	0.7861
1797	0.7864
1798	0.7872
1799	0.7872
1800	0.7873
1801	0.7835
1802	0.7801
1803	0.7785
1804	0.7780
1805	0.7739
1806	0.7762
1807	0.7808
1808	0.7780
1809	0.7792
1810	0.7790
1811	0.7825
1812	0.7881
1813	0.7898
1814	0.7901
1815	0.7856
1816	0.7860
1817	0.7871
1818	0.7865
1819	0.7900
1820	0.7886
1821	0.7862
1822	0.7784
1823	0.7792
1824	0.7835
1825	0.7834
1826	0.7831
1827	0.7860
1828	0.7908
1829	0.7900
1830	0.7910
1831	0.7883
1832	0.7858
1833	0.7867
1834	0.7885
1835	0.7903
1836	0.7918
1837	0.7876
1838	0.7851
1839	0.7889
1840	0.7939
1841	0.7934
1842	0.7940
1843	0.7931
1844	0.7954
1845	0.7972
1846	0.7968
1847	0.7921
1848	0.7923
1849	0.7940
1850	0.7929
1851	0.7922
1852	0.7974
1853	0.7946
1854	0.7906
1855	0.7929
1856	0.7910
1857	0.7901
1858	0.7874
1859	0.7903
1860	0.7894
1861	0.7860
1862	0.7855
1863	0.7851
1864	0.7851
1865	0.7865
1866	0.7894
1867	0.7926
1868	0.7896
1869	0.7873
1870	0.7899
1871	0.7876
1872	0.7871
1873	0.7867
1874	0.7841
1875	0.7815
1876	0.7794
1877	0.7778
1878	0.7753
1879	0.7718
1880	0.7703
1881	0.7718
1882	0.7721
1883	0.7742
1884	0.7751
1885	0.7744
1886	0.7722
1887	0.7751
1888	0.7731
1889	0.7737
1890	0.7744
1891	0.7753
1892	0.7782
1893	0.7773
1894	0.7789
1895	0.7802
1896	0.7785
1897	0.7791
1898	0.7817
1899	0.7851
1900	0.7825
1901	0.7833
1902	0.7808
1903	0.7840
1904	0.7844
1905	0.7825
1906	0.7833
1907	0.7821
1908	0.7816
1909	0.7789
1910	0.7831
1911	0.7843
1912	0.7811
1913	0.7805
1914	0.7795
1915	0.7820
1916	0.7768
1917	0.7751
1918	0.7788
1919	0.7833
1920	0.7839
1921	0.7800
1922	0.7787
1923	0.7778
1924	0.7808
1925	0.7801
1926	0.7828
1927	0.7794
1928	0.7829
1929	0.7799
1930	0.7809
1931	0.7808
1932	0.7794
1933	0.7726
1934	0.7710
1935	0.7674
1936	0.7615
1937	0.7604
1938	0.7640
1939	0.7653
1940	0.7692
1941	0.7690
1942	0.7696
1943	0.7739
1944	0.7735
1945	0.7773
1946	0.7773
1947	0.7783
1948	0.7808
1949	0.7819
1950	0.7851
1951	0.7852
1952	0.7833
1953	0.7850
1954	0.7817
1955	0.7797
1956	0.7814
1957	0.7812
1958	0.7810
1959	0.7792
1960	0.7803
1961	0.7817
1962	0.7812
1963	0.7827
1964	0.7851
1965	0.7873
1966	0.7860
1967	0.7860
1968	0.7860
1969	0.7878
1970	0.7866
1971	0.7897
1972	0.7925
1973	0.7947
1974	0.7919
1975	0.7918
1976	0.7929
1977	0.7954
1978	0.7947
1979	0.7943
1980	0.7908
1981	0.7946
1982	0.7931
1983	0.7912
1984	0.7913
1985	0.7887
1986	0.7892
1987	0.7889
1988	0.7863
1989	0.7833
1990	0.7844
1991	0.7860
1992	0.7826
1993	0.7823
1994	0.7842
1995	0.7776
1996	0.7826
1997	0.7823
1998	0.7810
1999	0.7849
[truncated: 8,000 more rows]
