# Supplementary material for: Strategies for updating rules driven by reinforcement learning to solve social dilemmas
Source: PLoS One. 2026 Mar 10;21(3):e0341925. doi: 10.1371/journal.pone.0341925 (PMC12974810; doi:10.1371/journal.pone.0341925)
Supplement: S11 File — (ZIP) [file pone.0341925.s011.zip › Data of all Figure/Data of Fig.2/frequency_4.0000_0.1800.txt]

0	0.5003
1	0.4625
2	0.4429
3	0.4406
4	0.4424
5	0.4457
6	0.4485
7	0.4522
8	0.4591
9	0.4641
10	0.4758
11	0.4869
12	0.4983
13	0.5107
14	0.5214
15	0.5287
16	0.5392
17	0.5505
18	0.5583
19	0.5629
20	0.5703
21	0.5776
22	0.5835
23	0.5928
24	0.6017
25	0.6113
26	0.6134
27	0.6194
28	0.6237
29	0.6299
30	0.6364
31	0.6431
32	0.6457
33	0.6469
34	0.6541
35	0.6565
36	0.6620
37	0.6664
38	0.6687
39	0.6756
40	0.6823
41	0.6866
42	0.6887
43	0.6953
44	0.7058
45	0.7083
46	0.7129
47	0.7144
48	0.7161
49	0.7147
50	0.7163
51	0.7162
52	0.7153
53	0.7209
54	0.7259
55	0.7315
56	0.7292
57	0.7383
58	0.7412
59	0.7449
60	0.7503
61	0.7492
62	0.7474
63	0.7533
64	0.7584
65	0.7630
66	0.7640
67	0.7672
68	0.7699
69	0.7691
70	0.7723
71	0.7726
72	0.7736
73	0.7742
74	0.7749
75	0.7760
76	0.7842
77	0.7820
78	0.7865
79	0.7890
80	0.7901
81	0.7897
82	0.7901
83	0.7908
84	0.7936
85	0.7963
86	0.7983
87	0.7999
88	0.7954
89	0.7978
90	0.7970
91	0.7955
92	0.7982
93	0.7982
94	0.7989
95	0.7996
96	0.8001
97	0.8033
98	0.8061
99	0.8095
100	0.8108
101	0.8072
102	0.8092
103	0.8102
104	0.8097
105	0.8122
106	0.8140
107	0.8163
108	0.8173
109	0.8166
110	0.8203
111	0.8173
112	0.8172
113	0.8166
114	0.8210
115	0.8147
116	0.8174
117	0.8187
118	0.8220
119	0.8172
120	0.8175
121	0.8183
122	0.8172
123	0.8172
124	0.8186
125	0.8217
126	0.8216
127	0.8225
128	0.8181
129	0.8199
130	0.8202
131	0.8230
132	0.8194
133	0.8203
134	0.8219
135	0.8237
136	0.8217
137	0.8218
138	0.8240
139	0.8223
140	0.8228
141	0.8235
142	0.8209
143	0.8210
144	0.8219
145	0.8212
146	0.8185
147	0.8210
148	0.8207
149	0.8202
150	0.8222
151	0.8195
152	0.8178
153	0.8197
154	0.8183
155	0.8236
156	0.8221
157	0.8218
158	0.8183
159	0.8190
160	0.8203
161	0.8186
162	0.8244
163	0.8261
164	0.8271
165	0.8282
166	0.8285
167	0.8334
168	0.8326
169	0.8341
170	0.8314
171	0.8308
172	0.8325
173	0.8299
174	0.8256
175	0.8285
176	0.8277
177	0.8290
178	0.8277
179	0.8267
180	0.8292
181	0.8285
182	0.8274
183	0.8297
184	0.8281
185	0.8298
186	0.8315
187	0.8301
188	0.8287
189	0.8304
190	0.8301
191	0.8363
192	0.8324
193	0.8354
194	0.8395
195	0.8417
196	0.8422
197	0.8432
198	0.8425
199	0.8440
200	0.8466
201	0.8456
202	0.8448
203	0.8460
204	0.8440
205	0.8458
206	0.8455
207	0.8410
208	0.8410
209	0.8414
210	0.8394
211	0.8417
212	0.8408
213	0.8418
214	0.8444
215	0.8451
216	0.8437
217	0.8432
218	0.8443
219	0.8408
220	0.8428
221	0.8444
222	0.8438
223	0.8429
224	0.8419
225	0.8386
226	0.8406
227	0.8440
228	0.8401
229	0.8403
230	0.8399
231	0.8394
232	0.8389
233	0.8390
234	0.8381
235	0.8358
236	0.8398
237	0.8408
238	0.8378
239	0.8369
240	0.8393
241	0.8356
242	0.8379
243	0.8371
244	0.8362
245	0.8381
246	0.8365
247	0.8375
248	0.8409
249	0.8417
250	0.8445
251	0.8447
252	0.8437
253	0.8411
254	0.8410
255	0.8404
256	0.8405
257	0.8413
258	0.8426
259	0.8463
260	0.8432
261	0.8449
262	0.8465
263	0.8469
264	0.8441
265	0.8470
266	0.8444
267	0.8476
268	0.8468
269	0.8463
270	0.8457
271	0.8478
272	0.8474
273	0.8432
274	0.8456
275	0.8455
276	0.8442
277	0.8447
278	0.8425
279	0.8449
280	0.8406
281	0.8417
282	0.8406
283	0.8395
284	0.8383
285	0.8381
286	0.8317
287	0.8320
288	0.8327
289	0.8353
290	0.8359
291	0.8382
292	0.8379
293	0.8373
294	0.8390
295	0.8385
296	0.8410
297	0.8407
298	0.8420
299	0.8413
300	0.8443
301	0.8465
302	0.8456
303	0.8495
304	0.8508
305	0.8506
306	0.8469
307	0.8485
308	0.8489
309	0.8484
310	0.8504
311	0.8501
312	0.8493
313	0.8494
314	0.8488
315	0.8496
316	0.8482
317	0.8458
318	0.8456
319	0.8453
320	0.8481
321	0.8516
322	0.8544
323	0.8570
324	0.8588
325	0.8589
326	0.8590
327	0.8608
328	0.8635
329	0.8617
330	0.8628
331	0.8618
332	0.8623
333	0.8625
334	0.8610
335	0.8658
336	0.8653
337	0.8631
338	0.8628
339	0.8641
340	0.8625
341	0.8640
342	0.8657
343	0.8638
344	0.8615
345	0.8632
346	0.8666
347	0.8642
348	0.8660
349	0.8674
350	0.8712
351	0.8697
352	0.8695
353	0.8680
354	0.8685
355	0.8704
356	0.8690
357	0.8697
358	0.8711
359	0.8709
360	0.8700
361	0.8692
362	0.8713
363	0.8712
364	0.8683
365	0.8708
366	0.8703
367	0.8643
368	0.8660
369	0.8680
370	0.8664
371	0.8657
372	0.8690
373	0.8712
374	0.8692
375	0.8725
376	0.8747
377	0.8723
378	0.8708
379	0.8708
380	0.8712
381	0.8678
382	0.8649
383	0.8635
384	0.8610
385	0.8628
386	0.8622
387	0.8610
388	0.8585
389	0.8629
390	0.8652
391	0.8667
392	0.8676
393	0.8683
394	0.8668
395	0.8660
396	0.8676
397	0.8688
398	0.8672
399	0.8661
400	0.8676
401	0.8658
402	0.8655
403	0.8649
404	0.8677
405	0.8681
406	0.8692
407	0.8685
408	0.8690
409	0.8708
410	0.8691
411	0.8703
412	0.8709
413	0.8708
414	0.8710
415	0.8653
416	0.8601
417	0.8656
418	0.8672
419	0.8634
420	0.8680
421	0.8692
422	0.8701
423	0.8691
424	0.8715
425	0.8708
426	0.8729
427	0.8732
428	0.8721
429	0.8707
430	0.8724
431	0.8735
432	0.8710
433	0.8720
434	0.8709
435	0.8765
436	0.8740
437	0.8759
438	0.8744
439	0.8772
440	0.8807
441	0.8799
442	0.8740
443	0.8744
444	0.8764
445	0.8769
446	0.8765
447	0.8783
448	0.8788
449	0.8762
450	0.8735
451	0.8732
452	0.8756
453	0.8774
454	0.8766
455	0.8747
456	0.8747
457	0.8707
458	0.8714
459	0.8698
460	0.8684
461	0.8665
462	0.8685
463	0.8660
464	0.8694
465	0.8692
466	0.8694
467	0.8690
468	0.8702
469	0.8685
470	0.8652
471	0.8660
472	0.8647
473	0.8655
474	0.8650
475	0.8645
476	0.8640
477	0.8655
478	0.8681
479	0.8684
480	0.8672
481	0.8665
482	0.8660
483	0.8667
484	0.8700
485	0.8689
486	0.8685
487	0.8707
488	0.8703
489	0.8703
490	0.8712
491	0.8711
492	0.8703
493	0.8699
494	0.8686
495	0.8669
496	0.8676
497	0.8661
498	0.8665
499	0.8642
500	0.8667
501	0.8667
502	0.8647
503	0.8694
504	0.8691
505	0.8722
506	0.8722
507	0.8749
508	0.8717
509	0.8707
510	0.8704
511	0.8689
512	0.8692
513	0.8695
514	0.8699
515	0.8701
516	0.8717
517	0.8689
518	0.8692
519	0.8676
520	0.8705
521	0.8729
522	0.8698
523	0.8717
524	0.8724
525	0.8709
526	0.8734
527	0.8715
528	0.8715
529	0.8688
530	0.8680
531	0.8679
532	0.8674
533	0.8667
534	0.8696
535	0.8669
536	0.8667
537	0.8679
538	0.8640
539	0.8649
540	0.8647
541	0.8634
542	0.8638
543	0.8633
544	0.8651
545	0.8656
546	0.8654
547	0.8683
548	0.8651
549	0.8675
550	0.8653
551	0.8636
552	0.8638
553	0.8615
554	0.8622
555	0.8617
556	0.8640
557	0.8669
558	0.8629
559	0.8630
560	0.8592
561	0.8583
562	0.8565
563	0.8567
564	0.8560
565	0.8594
566	0.8641
567	0.8611
568	0.8574
569	0.8580
570	0.8607
571	0.8603
572	0.8634
573	0.8634
574	0.8631
575	0.8621
576	0.8633
577	0.8615
578	0.8650
579	0.8678
580	0.8669
581	0.8666
582	0.8667
583	0.8693
584	0.8712
585	0.8706
586	0.8667
587	0.8711
588	0.8690
589	0.8730
590	0.8715
591	0.8697
592	0.8694
593	0.8693
594	0.8695
595	0.8725
596	0.8733
597	0.8722
598	0.8690
599	0.8668
600	0.8660
601	0.8642
602	0.8644
603	0.8655
604	0.8657
605	0.8649
606	0.8641
607	0.8658
608	0.8663
609	0.8633
610	0.8634
611	0.8634
612	0.8630
613	0.8612
614	0.8583
615	0.8610
616	0.8603
617	0.8636
618	0.8627
619	0.8608
620	0.8611
621	0.8598
622	0.8594
623	0.8619
624	0.8610
625	0.8602
626	0.8584
627	0.8562
628	0.8565
629	0.8549
630	0.8562
631	0.8617
632	0.8607
633	0.8644
634	0.8610
635	0.8608
636	0.8591
637	0.8606
638	0.8599
639	0.8623
640	0.8618
641	0.8626
642	0.8658
643	0.8662
644	0.8633
645	0.8649
646	0.8667
647	0.8674
648	0.8667
649	0.8674
650	0.8659
651	0.8663
652	0.8647
653	0.8653
654	0.8619
655	0.8609
656	0.8595
657	0.8631
658	0.8647
659	0.8647
660	0.8657
661	0.8713
662	0.8694
663	0.8691
664	0.8674
665	0.8646
666	0.8604
667	0.8624
668	0.8650
669	0.8636
670	0.8653
671	0.8628
672	0.8623
673	0.8646
674	0.8660
675	0.8690
676	0.8710
677	0.8713
678	0.8717
679	0.8706
680	0.8724
681	0.8733
682	0.8688
683	0.8692
684	0.8698
685	0.8681
686	0.8696
687	0.8732
688	0.8714
689	0.8732
690	0.8723
691	0.8710
692	0.8690
693	0.8678
694	0.8697
695	0.8726
696	0.8749
697	0.8758
698	0.8753
699	0.8753
700	0.8765
701	0.8738
702	0.8688
703	0.8691
704	0.8667
705	0.8650
706	0.8653
707	0.8630
708	0.8613
709	0.8623
710	0.8613
711	0.8599
712	0.8617
713	0.8628
714	0.8648
715	0.8653
716	0.8624
717	0.8645
718	0.8697
719	0.8669
720	0.8676
721	0.8645
722	0.8644
723	0.8610
724	0.8617
725	0.8624
726	0.8635
727	0.8662
728	0.8681
729	0.8691
730	0.8701
731	0.8694
732	0.8686
733	0.8699
734	0.8674
735	0.8701
736	0.8671
737	0.8630
738	0.8612
739	0.8609
740	0.8620
741	0.8626
742	0.8683
743	0.8678
744	0.8667
745	0.8661
746	0.8694
747	0.8697
748	0.8704
749	0.8711
750	0.8720
751	0.8739
752	0.8732
753	0.8716
754	0.8711
755	0.8710
756	0.8683
757	0.8732
758	0.8728
759	0.8737
760	0.8742
761	0.8751
762	0.8760
763	0.8755
764	0.8752
765	0.8785
766	0.8799
767	0.8824
768	0.8804
769	0.8786
770	0.8785
771	0.8794
772	0.8808
773	0.8806
774	0.8800
775	0.8791
776	0.8806
777	0.8800
778	0.8774
779	0.8772
780	0.8749
781	0.8767
782	0.8761
783	0.8742
784	0.8749
785	0.8760
786	0.8733
787	0.8720
788	0.8705
789	0.8726
790	0.8717
791	0.8725
792	0.8730
793	0.8713
794	0.8724
795	0.8735
796	0.8711
797	0.8710
798	0.8718
799	0.8698
800	0.8697
801	0.8716
802	0.8694
803	0.8691
804	0.8712
805	0.8710
806	0.8697
807	0.8703
808	0.8706
809	0.8697
810	0.8730
811	0.8748
812	0.8758
813	0.8764
814	0.8766
815	0.8810
816	0.8820
817	0.8780
818	0.8750
819	0.8763
820	0.8733
821	0.8745
822	0.8740
823	0.8749
824	0.8778
825	0.8755
826	0.8728
827	0.8744
828	0.8760
829	0.8773
830	0.8769
831	0.8772
832	0.8758
833	0.8753
834	0.8754
835	0.8749
836	0.8765
837	0.8763
838	0.8740
839	0.8746
840	0.8760
841	0.8766
842	0.8739
843	0.8751
844	0.8743
845	0.8753
846	0.8750
847	0.8733
848	0.8743
849	0.8766
850	0.8781
851	0.8784
852	0.8767
853	0.8788
854	0.8760
855	0.8788
856	0.8792
857	0.8824
858	0.8826
859	0.8834
860	0.8815
861	0.8828
862	0.8830
863	0.8798
864	0.8810
865	0.8805
866	0.8808
867	0.8805
868	0.8795
869	0.8780
870	0.8808
871	0.8772
872	0.8773
873	0.8763
874	0.8737
875	0.8747
876	0.8724
877	0.8721
878	0.8718
879	0.8724
880	0.8726
881	0.8728
882	0.8710
883	0.8703
884	0.8712
885	0.8698
886	0.8706
887	0.8678
888	0.8668
889	0.8694
890	0.8720
891	0.8704
892	0.8737
893	0.8719
894	0.8720
895	0.8723
896	0.8748
897	0.8736
898	0.8695
899	0.8704
900	0.8726
901	0.8699
902	0.8695
903	0.8711
904	0.8744
905	0.8756
906	0.8778
907	0.8815
908	0.8797
909	0.8820
910	0.8810
911	0.8788
912	0.8826
913	0.8842
914	0.8833
915	0.8824
916	0.8842
917	0.8825
918	0.8814
919	0.8818
920	0.8826
921	0.8792
922	0.8822
923	0.8836
924	0.8868
925	0.8863
926	0.8865
927	0.8881
928	0.8873
929	0.8852
930	0.8883
931	0.8887
932	0.8866
933	0.8854
934	0.8822
935	0.8860
936	0.8801
937	0.8840
938	0.8823
939	0.8797
940	0.8803
941	0.8794
942	0.8765
943	0.8775
944	0.8742
945	0.8754
946	0.8760
947	0.8749
948	0.8722
949	0.8695
950	0.8709
951	0.8714
952	0.8727
953	0.8725
954	0.8726
955	0.8717
956	0.8724
957	0.8710
958	0.8688
959	0.8706
960	0.8740
961	0.8747
962	0.8765
963	0.8762
964	0.8783
965	0.8781
966	0.8770
967	0.8749
968	0.8756
969	0.8778
970	0.8733
971	0.8696
972	0.8703
973	0.8687
974	0.8681
975	0.8670
976	0.8645
977	0.8675
978	0.8699
979	0.8690
980	0.8680
981	0.8685
982	0.8691
983	0.8685
984	0.8701
985	0.8692
986	0.8729
987	0.8749
988	0.8740
989	0.8751
990	0.8750
991	0.8747
992	0.8761
993	0.8790
994	0.8779
995	0.8769
996	0.8749
997	0.8739
998	0.8748
999	0.8762
1000	0.8747
1001	0.8753
1002	0.8725
1003	0.8708
1004	0.8675
1005	0.8622
1006	0.8629
1007	0.8630
1008	0.8638
1009	0.8628
1010	0.8642
1011	0.8631
1012	0.8678
1013	0.8705
1014	0.8701
1015	0.8677
1016	0.8708
1017	0.8725
1018	0.8729
1019	0.8736
1020	0.8716
1021	0.8714
1022	0.8738
1023	0.8757
1024	0.8759
1025	0.8794
1026	0.8765
1027	0.8758
1028	0.8779
1029	0.8764
1030	0.8803
1031	0.8794
1032	0.8781
1033	0.8731
1034	0.8718
1035	0.8731
1036	0.8758
1037	0.8732
1038	0.8732
1039	0.8741
1040	0.8733
1041	0.8733
1042	0.8742
1043	0.8758
1044	0.8726
1045	0.8706
1046	0.8720
1047	0.8744
1048	0.8778
1049	0.8792
1050	0.8791
1051	0.8769
1052	0.8736
1053	0.8759
1054	0.8767
1055	0.8799
1056	0.8786
1057	0.8768
1058	0.8744
1059	0.8724
1060	0.8731
1061	0.8692
1062	0.8693
1063	0.8679
1064	0.8672
1065	0.8679
1066	0.8682
1067	0.8700
1068	0.8726
1069	0.8731
1070	0.8731
1071	0.8733
1072	0.8742
1073	0.8759
1074	0.8750
1075	0.8723
1076	0.8701
1077	0.8699
1078	0.8668
1079	0.8647
1080	0.8640
1081	0.8640
1082	0.8610
1083	0.8618
1084	0.8615
1085	0.8619
1086	0.8608
1087	0.8577
1088	0.8558
1089	0.8567
1090	0.8547
1091	0.8579
1092	0.8584
1093	0.8597
1094	0.8599
1095	0.8608
1096	0.8597
1097	0.8594
1098	0.8622
1099	0.8627
1100	0.8651
1101	0.8640
1102	0.8629
1103	0.8581
1104	0.8633
1105	0.8616
1106	0.8621
1107	0.8636
1108	0.8640
1109	0.8631
1110	0.8617
1111	0.8631
1112	0.8644
1113	0.8633
1114	0.8643
1115	0.8610
1116	0.8624
1117	0.8600
1118	0.8611
1119	0.8622
1120	0.8601
1121	0.8602
1122	0.8605
1123	0.8610
1124	0.8605
1125	0.8573
1126	0.8571
1127	0.8533
1128	0.8530
1129	0.8541
1130	0.8550
1131	0.8558
1132	0.8568
1133	0.8594
1134	0.8587
1135	0.8575
1136	0.8564
1137	0.8607
1138	0.8633
1139	0.8604
1140	0.8606
1141	0.8618
1142	0.8655
1143	0.8647
1144	0.8649
1145	0.8655
1146	0.8658
1147	0.8657
1148	0.8644
1149	0.8637
1150	0.8630
1151	0.8623
1152	0.8639
1153	0.8619
1154	0.8609
1155	0.8639
1156	0.8634
1157	0.8641
1158	0.8636
1159	0.8648
1160	0.8664
1161	0.8645
1162	0.8654
1163	0.8654
1164	0.8664
1165	0.8643
1166	0.8658
1167	0.8676
1168	0.8648
1169	0.8660
1170	0.8676
1171	0.8703
1172	0.8696
1173	0.8695
1174	0.8709
1175	0.8677
1176	0.8638
1177	0.8626
1178	0.8626
1179	0.8630
1180	0.8641
1181	0.8647
1182	0.8667
1183	0.8666
1184	0.8661
1185	0.8657
1186	0.8649
1187	0.8650
1188	0.8657
1189	0.8640
1190	0.8642
1191	0.8656
1192	0.8658
1193	0.8658
1194	0.8641
1195	0.8636
1196	0.8633
1197	0.8638
1198	0.8627
1199	0.8608
1200	0.8594
1201	0.8552
1202	0.8570
1203	0.8574
1204	0.8569
1205	0.8536
1206	0.8527
1207	0.8544
1208	0.8528
1209	0.8526
1210	0.8511
1211	0.8542
1212	0.8519
1213	0.8509
1214	0.8513
1215	0.8524
1216	0.8499
1217	0.8476
1218	0.8506
1219	0.8487
1220	0.8503
1221	0.8551
1222	0.8568
1223	0.8578
1224	0.8591
1225	0.8629
1226	0.8629
1227	0.8624
1228	0.8593
1229	0.8590
1230	0.8590
1231	0.8608
1232	0.8621
1233	0.8631
1234	0.8632
1235	0.8610
1236	0.8615
1237	0.8617
1238	0.8619
1239	0.8620
1240	0.8582
1241	0.8569
1242	0.8555
1243	0.8550
1244	0.8547
1245	0.8526
1246	0.8531
1247	0.8562
1248	0.8562
1249	0.8574
1250	0.8611
1251	0.8588
1252	0.8617
1253	0.8618
1254	0.8590
1255	0.8585
1256	0.8596
1257	0.8603
1258	0.8593
1259	0.8575
1260	0.8567
1261	0.8549
1262	0.8541
1263	0.8544
1264	0.8526
1265	0.8519
1266	0.8526
1267	0.8535
1268	0.8508
1269	0.8557
1270	0.8528
1271	0.8532
1272	0.8553
1273	0.8554
1274	0.8515
1275	0.8527
1276	0.8496
1277	0.8494
1278	0.8476
1279	0.8488
1280	0.8488
1281	0.8510
1282	0.8527
1283	0.8505
1284	0.8488
1285	0.8508
1286	0.8494
1287	0.8502
1288	0.8501
1289	0.8505
1290	0.8526
1291	0.8489
1292	0.8497
1293	0.8540
1294	0.8551
1295	0.8578
1296	0.8571
1297	0.8545
1298	0.8542
1299	0.8497
1300	0.8545
1301	0.8533
1302	0.8536
1303	0.8536
1304	0.8540
1305	0.8525
1306	0.8538
1307	0.8547
1308	0.8519
1309	0.8518
1310	0.8529
1311	0.8510
1312	0.8515
1313	0.8540
1314	0.8591
1315	0.8581
1316	0.8563
1317	0.8562
1318	0.8574
1319	0.8591
1320	0.8610
1321	0.8605
1322	0.8609
1323	0.8570
1324	0.8593
1325	0.8611
1326	0.8609
1327	0.8601
1328	0.8588
1329	0.8576
1330	0.8591
1331	0.8569
1332	0.8577
1333	0.8565
1334	0.8570
1335	0.8602
1336	0.8603
1337	0.8619
1338	0.8653
1339	0.8633
1340	0.8663
1341	0.8617
1342	0.8617
1343	0.8663
1344	0.8651
1345	0.8651
1346	0.8659
1347	0.8688
1348	0.8699
1349	0.8697
1350	0.8703
1351	0.8722
1352	0.8756
1353	0.8761
1354	0.8713
1355	0.8746
1356	0.8751
1357	0.8755
1358	0.8749
1359	0.8760
1360	0.8753
1361	0.8734
1362	0.8760
1363	0.8760
1364	0.8804
1365	0.8769
1366	0.8745
1367	0.8690
1368	0.8685
1369	0.8644
1370	0.8650
1371	0.8653
1372	0.8650
1373	0.8656
1374	0.8665
1375	0.8686
1376	0.8675
1377	0.8696
1378	0.8699
1379	0.8698
1380	0.8703
1381	0.8685
1382	0.8704
1383	0.8695
1384	0.8666
1385	0.8688
1386	0.8703
1387	0.8730
1388	0.8717
1389	0.8693
1390	0.8717
1391	0.8747
1392	0.8762
1393	0.8817
1394	0.8795
1395	0.8789
1396	0.8783
1397	0.8759
1398	0.8764
1399	0.8730
1400	0.8716
1401	0.8714
1402	0.8734
1403	0.8719
1404	0.8706
1405	0.8755
1406	0.8727
1407	0.8760
1408	0.8775
1409	0.8761
1410	0.8760
1411	0.8783
1412	0.8735
1413	0.8760
1414	0.8758
1415	0.8741
1416	0.8774
1417	0.8761
1418	0.8764
1419	0.8765
1420	0.8767
1421	0.8797
1422	0.8785
1423	0.8763
1424	0.8738
1425	0.8727
1426	0.8746
1427	0.8747
1428	0.8783
1429	0.8795
1430	0.8761
1431	0.8806
1432	0.8825
1433	0.8831
1434	0.8847
1435	0.8832
1436	0.8812
1437	0.8790
1438	0.8769
1439	0.8762
1440	0.8747
1441	0.8751
1442	0.8735
1443	0.8779
1444	0.8779
1445	0.8765
1446	0.8762
1447	0.8755
1448	0.8703
1449	0.8711
1450	0.8712
1451	0.8696
1452	0.8677
1453	0.8734
1454	0.8738
1455	0.8737
1456	0.8752
1457	0.8754
1458	0.8753
1459	0.8761
1460	0.8764
1461	0.8729
1462	0.8752
1463	0.8735
1464	0.8730
1465	0.8688
1466	0.8676
1467	0.8670
1468	0.8700
1469	0.8715
1470	0.8735
1471	0.8718
1472	0.8736
1473	0.8754
1474	0.8775
1475	0.8742
1476	0.8767
1477	0.8756
1478	0.8773
1479	0.8767
1480	0.8806
1481	0.8780
1482	0.8749
1483	0.8761
1484	0.8778
1485	0.8777
1486	0.8788
1487	0.8760
1488	0.8762
1489	0.8771
1490	0.8780
1491	0.8807
1492	0.8807
1493	0.8794
1494	0.8811
1495	0.8809
1496	0.8822
1497	0.8786
1498	0.8771
1499	0.8791
1500	0.8801
1501	0.8766
1502	0.8782
1503	0.8803
1504	0.8808
1505	0.8781
1506	0.8754
1507	0.8732
1508	0.8721
1509	0.8695
1510	0.8724
1511	0.8728
1512	0.8720
1513	0.8707
1514	0.8698
1515	0.8692
1516	0.8701
1517	0.8680
1518	0.8642
1519	0.8667
1520	0.8678
1521	0.8683
1522	0.8691
1523	0.8687
1524	0.8674
1525	0.8693
1526	0.8683
1527	0.8701
1528	0.8658
1529	0.8631
1530	0.8626
1531	0.8602
1532	0.8581
1533	0.8574
1534	0.8600
1535	0.8608
1536	0.8589
1537	0.8595
1538	0.8595
1539	0.8583
1540	0.8619
1541	0.8605
1542	0.8591
1543	0.8594
1544	0.8556
1545	0.8580
1546	0.8599
1547	0.8639
1548	0.8632
1549	0.8649
1550	0.8633
1551	0.8654
1552	0.8687
1553	0.8701
1554	0.8678
1555	0.8708
1556	0.8699
1557	0.8676
1558	0.8699
1559	0.8721
1560	0.8689
1561	0.8672
1562	0.8677
1563	0.8690
1564	0.8712
1565	0.8696
1566	0.8669
1567	0.8642
1568	0.8657
1569	0.8670
1570	0.8706
1571	0.8724
1572	0.8744
1573	0.8750
1574	0.8780
1575	0.8762
1576	0.8762
1577	0.8741
1578	0.8756
1579	0.8736
1580	0.8746
1581	0.8714
1582	0.8697
1583	0.8697
1584	0.8703
1585	0.8717
1586	0.8681
1587	0.8699
1588	0.8683
1589	0.8671
1590	0.8662
1591	0.8652
1592	0.8643
1593	0.8683
1594	0.8673
1595	0.8690
1596	0.8703
1597	0.8685
1598	0.8653
1599	0.8636
1600	0.8644
1601	0.8641
1602	0.8640
1603	0.8655
1604	0.8637
1605	0.8620
1606	0.8623
1607	0.8658
1608	0.8634
1609	0.8624
1610	0.8614
1611	0.8646
1612	0.8647
1613	0.8654
1614	0.8640
1615	0.8619
1616	0.8658
1617	0.8651
1618	0.8653
1619	0.8666
1620	0.8619
1621	0.8595
1622	0.8597
1623	0.8612
1624	0.8644
1625	0.8624
1626	0.8624
1627	0.8638
1628	0.8626
1629	0.8654
1630	0.8656
1631	0.8646
1632	0.8669
1633	0.8644
1634	0.8662
1635	0.8668
1636	0.8624
1637	0.8665
1638	0.8659
1639	0.8665
1640	0.8640
1641	0.8633
1642	0.8631
1643	0.8631
1644	0.8692
1645	0.8651
1646	0.8631
1647	0.8633
1648	0.8620
1649	0.8612
1650	0.8636
1651	0.8608
1652	0.8617
1653	0.8595
1654	0.8601
1655	0.8601
1656	0.8589
1657	0.8611
1658	0.8610
1659	0.8575
1660	0.8588
1661	0.8626
1662	0.8642
1663	0.8639
1664	0.8616
1665	0.8612
1666	0.8622
1667	0.8616
1668	0.8655
1669	0.8647
1670	0.8664
1671	0.8656
1672	0.8679
1673	0.8647
1674	0.8637
1675	0.8647
1676	0.8669
1677	0.8674
1678	0.8683
1679	0.8674
1680	0.8683
1681	0.8678
1682	0.8683
1683	0.8685
1684	0.8669
1685	0.8688
1686	0.8717
1687	0.8734
1688	0.8731
1689	0.8727
1690	0.8769
1691	0.8747
1692	0.8749
1693	0.8749
1694	0.8747
1695	0.8741
1696	0.8745
1697	0.8727
1698	0.8749
1699	0.8747
1700	0.8771
1701	0.8760
1702	0.8749
1703	0.8756
1704	0.8754
1705	0.8771
1706	0.8756
1707	0.8741
1708	0.8738
1709	0.8701
1710	0.8715
1711	0.8759
1712	0.8744
1713	0.8732
1714	0.8697
1715	0.8723
1716	0.8722
1717	0.8729
1718	0.8725
1719	0.8709
1720	0.8684
1721	0.8669
1722	0.8688
1723	0.8692
1724	0.8665
1725	0.8703
1726	0.8706
1727	0.8672
1728	0.8714
1729	0.8700
1730	0.8702
1731	0.8699
1732	0.8672
1733	0.8696
1734	0.8691
1735	0.8687
1736	0.8690
1737	0.8699
1738	0.8710
1739	0.8725
1740	0.8723
1741	0.8728
1742	0.8693
1743	0.8696
1744	0.8672
1745	0.8702
1746	0.8719
1747	0.8744
1748	0.8706
1749	0.8728
1750	0.8744
1751	0.8740
1752	0.8744
1753	0.8748
1754	0.8726
1755	0.8736
1756	0.8740
1757	0.8747
1758	0.8739
1759	0.8733
1760	0.8738
1761	0.8757
1762	0.8743
1763	0.8743
1764	0.8720
1765	0.8707
1766	0.8738
1767	0.8746
1768	0.8735
1769	0.8770
1770	0.8767
1771	0.8800
1772	0.8822
1773	0.8828
1774	0.8840
1775	0.8864
1776	0.8853
1777	0.8827
1778	0.8785
1779	0.8783
1780	0.8767
1781	0.8793
1782	0.8745
1783	0.8749
1784	0.8749
1785	0.8724
1786	0.8738
1787	0.8729
1788	0.8726
1789	0.8744
1790	0.8743
1791	0.8730
1792	0.8761
1793	0.8730
1794	0.8738
1795	0.8730
1796	0.8759
1797	0.8742
1798	0.8726
1799	0.8734
1800	0.8742
1801	0.8747
1802	0.8738
1803	0.8751
1804	0.8738
1805	0.8738
1806	0.8753
1807	0.8747
1808	0.8778
1809	0.8759
1810	0.8729
1811	0.8763
1812	0.8755
1813	0.8770
1814	0.8733
1815	0.8738
1816	0.8722
1817	0.8742
1818	0.8747
1819	0.8730
1820	0.8724
1821	0.8728
1822	0.8744
1823	0.8710
1824	0.8730
1825	0.8742
1826	0.8773
1827	0.8780
1828	0.8749
1829	0.8792
1830	0.8801
1831	0.8797
1832	0.8790
1833	0.8798
1834	0.8817
1835	0.8833
1836	0.8840
1837	0.8812
1838	0.8791
1839	0.8778
1840	0.8777
1841	0.8788
1842	0.8810
1843	0.8771
1844	0.8797
1845	0.8826
1846	0.8824
1847	0.8845
1848	0.8837
1849	0.8853
1850	0.8859
1851	0.8885
1852	0.8947
1853	0.8924
1854	0.8903
1855	0.8880
1856	0.8877
1857	0.8861
1858	0.8862
1859	0.8855
1860	0.8875
1861	0.8889
1862	0.8895
1863	0.8883
1864	0.8881
1865	0.8884
1866	0.8872
1867	0.8890
1868	0.8862
1869	0.8837
1870	0.8851
1871	0.8837
1872	0.8842
1873	0.8844
1874	0.8826
1875	0.8834
1876	0.8812
1877	0.8798
1878	0.8786
1879	0.8809
1880	0.8827
1881	0.8789
1882	0.8783
1883	0.8776
1884	0.8776
1885	0.8790
1886	0.8808
1887	0.8835
1888	0.8841
1889	0.8852
1890	0.8809
1891	0.8823
1892	0.8799
1893	0.8844
1894	0.8860
1895	0.8856
1896	0.8847
1897	0.8847
1898	0.8860
1899	0.8828
1900	0.8842
1901	0.8852
1902	0.8851
1903	0.8847
1904	0.8847
1905	0.8866
1906	0.8850
1907	0.8825
1908	0.8833
1909	0.8814
1910	0.8843
1911	0.8841
1912	0.8815
1913	0.8853
1914	0.8835
1915	0.8828
1916	0.8847
1917	0.8826
1918	0.8847
1919	0.8830
1920	0.8819
1921	0.8822
1922	0.8817
1923	0.8845
1924	0.8871
1925	0.8864
1926	0.8863
1927	0.8901
1928	0.8887
1929	0.8883
1930	0.8858
1931	0.8883
1932	0.8874
1933	0.8885
1934	0.8868
1935	0.8862
1936	0.8860
1937	0.8849
1938	0.8840
1939	0.8822
1940	0.8812
1941	0.8799
1942	0.8805
1943	0.8825
1944	0.8841
1945	0.8828
1946	0.8800
1947	0.8780
1948	0.8794
1949	0.8785
1950	0.8788
1951	0.8797
1952	0.8819
1953	0.8797
1954	0.8765
1955	0.8750
1956	0.8736
1957	0.8725
1958	0.8680
1959	0.8651
1960	0.8664
1961	0.8690
1962	0.8705
1963	0.8692
1964	0.8703
1965	0.8729
1966	0.8717
1967	0.8728
1968	0.8731
1969	0.8722
1970	0.8710
1971	0.8687
1972	0.8670
1973	0.8693
1974	0.8703
1975	0.8674
1976	0.8708
1977	0.8697
1978	0.8715
1979	0.8738
1980	0.8728
1981	0.8773
1982	0.8757
1983	0.8735
1984	0.8758
1985	0.8749
1986	0.8742
1987	0.8719
1988	0.8704
1989	0.8710
1990	0.8708
1991	0.8738
1992	0.8728
1993	0.8697
1994	0.8675
1995	0.8635
1996	0.8662
1997	0.8672
1998	0.8682
1999	0.8695
[truncated: 8,000 more rows]
