# Supplementary material for: Strategies for updating rules driven by reinforcement learning to solve social dilemmas
Source: PLoS One. 2026 Mar 10;21(3):e0341925. doi: 10.1371/journal.pone.0341925 (PMC12974810; doi:10.1371/journal.pone.0341925)
Supplement: S11 File — (ZIP) [file pone.0341925.s011.zip › Data of all Figure/Data of Fig.3/cluster_0.0000_0.1000_0.txt]

0
1
1
0
1
0
1
0
1
0
0
0
0
1
1
1
0
1
1
1
1
0
1
0
1
1
0
1
1
1
1
0
0
0
0
0
0
0
1
0
0
0
0
1
0
1
1
1
1
1
1
1
0
0
0
0
0
1
1
1
1
0
0
0
0
1
1
1
0
1
1
1
0
1
1
1
0
1
0
1
1
1
1
1
1
1
0
0
1
0
0
1
1
1
1
0
0
1
1
1
1
1
1
1
0
0
1
1
1
0
1
0
1
0
1
0
0
0
0
0
0
0
1
1
0
0
0
1
1
0
1
1
1
0
0
1
1
0
1
0
0
1
1
0
1
1
1
1
1
1
1
1
1
0
1
1
1
1
0
1
1
1
1
0
0
0
0
0
1
1
1
0
0
1
1
1
0
1
1
0
1
1
1
1
1
1
1
1
1
0
0
0
1
0
0
1
1
1
0
0
0
1
1
1
1
0
1
0
1
1
0
1
0
1
1
1
1
0
1
1
1
1
1
1
1
1
1
1
1
1
1
0
0
1
0
0
1
1
1
1
0
1
1
1
0
1
1
0
0
1
1
1
0
0
0
0
1
1
1
0
0
0
0
1
1
1
1
0
0
1
1
1
0
1
1
1
1
0
0
1
1
1
0
1
1
1
1
1
1
1
1
1
1
1
1
1
0
1
1
1
1
1
0
1
1
0
1
1
1
1
1
1
1
1
1
1
0
1
1
0
0
1
1
1
0
1
1
0
1
0
0
0
1
1
1
1
0
0
0
1
0
0
1
0
0
1
1
0
0
1
1
1
0
1
0
1
1
0
1
1
0
1
1
1
1
1
1
1
1
1
1
0
1
1
1
0
0
0
1
0
1
1
0
1
0
1
0
0
1
1
1
0
1
1
0
0
0
0
1
1
1
1
1
1
1
1
0
0
0
0
1
0
1
1
0
1
1
1
1
0
1
1
1
1
1
0
0
1
1
0
1
1
1
1
0
1
1
0
0
1
1
1
0
0
0
0
1
0
0
1
1
1
0
0
0
1
1
1
1
1
1
1
0
0
0
0
0
0
0
1
0
0
1
1
1
1
1
1
0
0
1
1
1
0
1
1
0
0
1
1
1
1
1
1
1
1
0
1
0
1
0
0
1
0
1
0
1
0
0
0
1
1
1
1
1
1
0
0
0
0
1
1
1
1
1
0
1
0
1
1
1
0
1
1
1
1
1
1
1
1
1
0
1
1
1
1
1
1
1
0
1
0
1
1
0
1
1
0
0
1
0
1
0
1
1
1
1
0
1
1
1
1
1
1
1
1
1
1
0
0
1
1
1
1
1
0
0
0
0
1
1
1
0
0
1
1
1
1
0
1
1
1
1
1
1
1
1
0
0
0
0
0
1
1
0
0
1
1
1
1
1
1
1
0
1
1
1
0
0
0
1
1
1
1
1
1
0
0
1
0
1
0
0
0
0
1
1
1
0
1
1
0
1
1
1
1
0
0
1
1
1
1
0
1
0
1
1
0
0
0
0
0
0
1
1
1
0
1
0
0
0
0
1
0
1
1
1
1
1
1
0
1
0
1
1
1
1
0
0
1
1
1
1
1
1
0
0
1
0
1
0
1
1
1
1
1
1
1
0
1
1
1
1
1
1
1
1
1
1
1
1
0
0
0
1
1
1
1
1
0
1
0
1
0
0
0
0
1
1
1
1
0
0
1
1
1
0
0
0
1
1
1
0
1
0
1
1
1
1
0
1
1
1
0
0
0
1
1
0
0
0
1
1
1
1
1
0
1
1
1
1
0
0
0
1
1
0
1
0
0
1
1
1
1
1
0
1
1
0
0
0
0
1
0
0
0
0
1
0
0
1
1
0
1
1
1
0
0
0
1
1
0
1
1
1
1
1
0
1
1
1
0
0
0
0
1
0
0
1
1
0
0
1
1
0
0
0
0
0
1
1
1
0
1
0
1
0
1
0
1
1
1
1
1
1
1
0
1
0
0
0
0
0
0
1
1
0
1
1
0
1
0
0
1
0
1
1
1
1
1
1
1
0
1
1
0
0
0
0
1
0
1
1
1
1
1
1
1
0
0
0
1
1
1
0
1
0
0
1
1
0
0
1
1
1
1
0
0
0
0
1
0
1
1
0
0
0
0
0
1
0
1
1
1
1
1
0
1
0
1
0
1
1
1
1
1
1
1
1
1
1
0
0
0
0
1
0
1
1
0
1
1
1
1
0
1
0
1
1
1
1
1
0
0
1
1
1
1
0
1
0
1
0
0
1
0
1
1
0
0
1
0
1
0
0
0
0
1
0
0
0
0
1
0
1
1
1
1
0
1
1
1
1
0
1
0
1
0
1
1
1
1
1
0
0
1
1
1
0
1
1
1
1
0
0
0
0
0
0
1
0
0
1
0
0
0
0
1
1
1
0
0
0
0
1
1
0
1
0
0
1
1
1
0
0
1
1
1
1
1
0
0
1
1
0
1
1
0
1
1
1
0
0
0
0
0
1
0
1
0
0
0
1
1
1
1
1
0
0
1
0
0
1
1
0
1
1
0
0
0
0
1
0
0
0
1
0
0
0
0
1
0
1
1
1
1
1
0
0
1
0
1
1
1
1
1
1
1
1
0
0
0
1
0
0
1
1
0
1
1
1
1
1
0
1
1
1
1
1
0
0
1
0
0
0
1
1
1
1
1
1
0
0
0
0
1
1
0
1
1
1
1
0
0
0
1
1
0
0
0
1
0
1
1
0
0
1
1
0
0
1
1
1
0
0
0
0
1
1
1
0
0
0
0
0
0
0
1
1
1
1
1
0
1
1
1
1
1
1
1
1
1
0
0
1
0
0
0
0
0
1
1
1
1
1
1
0
1
1
1
1
1
0
1
0
1
0
0
0
0
0
1
0
0
0
0
1
1
1
0
1
1
1
1
0
0
0
0
1
0
1
1
0
1
1
1
0
0
0
0
1
1
1
1
0
1
1
1
0
1
1
1
1
0
0
1
1
0
0
0
1
1
1
0
1
1
1
1
0
1
0
1
1
0
1
1
0
1
0
0
1
0
1
1
1
1
0
0
0
0
0
1
1
1
1
1
0
0
1
1
1
1
1
1
1
0
1
0
1
0
1
0
1
1
1
1
1
0
1
0
0
0
0
1
0
1
1
0
0
1
1
1
1
0
1
1
1
0
0
1
1
0
1
1
1
0
0
1
0
0
1
0
0
0
1
0
0
0
0
0
1
1
0
0
1
1
1
1
1
1
0
1
0
1
1
1
1
0
1
1
1
1
0
0
1
1
1
0
0
1
1
1
0
1
1
1
0
1
1
0
0
0
1
1
1
0
1
1
1
0
0
0
0
0
0
1
1
1
0
0
1
1
1
1
1
0
0
1
1
0
0
0
1
1
1
0
1
0
1
0
1
1
1
1
1
1
1
1
0
1
1
1
0
1
1
0
0
1
0
1
1
1
1
0
1
1
0
0
0
0
0
1
1
0
1
0
0
1
0
1
1
0
1
1
1
1
1
1
0
0
0
1
0
1
1
1
1
0
1
1
1
0
0
1
1
1
0
0
0
1
1
0
1
1
0
1
1
1
1
1
1
0
0
0
0
1
1
1
1
1
0
1
1
1
1
1
0
1
0
0
0
1
1
1
1
0
0
0
0
0
0
1
1
0
0
1
0
0
1
1
1
1
1
1
1
1
1
0
1
1
0
0
0
1
0
1
1
1
0
0
1
1
1
1
1
1
1
1
0
0
0
1
0
1
1
0
0
0
0
0
0
0
0
1
1
1
0
1
1
1
1
1
1
1
0
1
1
1
1
1
1
0
0
1
1
1
1
1
1
1
1
0
0
0
1
1
0
0
1
1
1
1
1
0
1
1
0
1
0
1
1
1
0
1
0
0
0
1
0
1
1
1
1
0
1
1
1
1
1
1
0
1
1
1
1
1
1
1
1
1
1
1
1
1
1
0
0
0
0
0
1
0
0
0
1
1
1
0
0
0
1
0
1
1
1
1
1
0
1
1
1
1
1
1
1
1
1
1
1
1
1
1
0
1
1
1
0
1
1
0
0
0
1
1
0
1
1
0
0
0
0
1
0
1
1
0
1
0
1
0
1
1
1
0
1
1
0
1
1
1
0
0
1
1
0
0
1
0
0
0
1
0
0
1
1
1
0
1
1
0
0
1
1
1
0
1
0
1
0
1
1
0
1
1
1
0
0
1
1
1
1
0
0
0
0
0
0
1
1
1
0
1
0
1
0
0
1
1
1
0
0
0
1
1
1
1
1
1
1
0
0
0
1
1
0
1
1
1
1
0
0
1
1
1
1
0
0
0
1
1
1
1
1
0
0
1
1
0
0
1
1
1
0
1
1
0
1
0
1
1
1
1
0
1
1
1
1
0
1
0
1
1
1
1
1
1
1
0
0
1
1
1
1
1
0
1
1
0
0
0
1
1
1
0
1
0
1
1
0
0
1
1
1
1
1
0
1
1
1
1
1
1
0
1
1
1
0
0
1
1
1
0
1
1
0
1
0
0
0
0
1
1
1
0
0
0
1
0
1
1
1
1
1
1
0
1
1
1
1
0
0
0
0
1
1
1
1
0
0
0
0
1
0
1
1
0
0
0
1
1
0
0
1
0
1
1
1
0
1
1
1
1
1
1
0
0
1
1
1
1
1
1
1
1
0
0
0
0
1
1
0
1
1
1
1
0
0
1
0
0
1
0
0
1
0
0
0
1
0
0
0
0
1
1
1
1
1
1
0
1
1
1
1
0
1
1
1
1
0
0
0
1
0
1
0
1
1
1
1
0
0
1
0
0
1
1
1
1
1
0
0
0
0
1
1
0
1
1
1
1
1
0
0
0
0
0
0
0
0
0
0
0
1
1
0
1
1
0
0
1
1
1
1
1
1
1
1
1
0
1
1
1
0
0
1
0
0
0
0
0
0
1
1
1
1
1
0
1
1
0
1
1
1
1
0
0
0
0
1
0
0
1
1
1
0
0
1
0
0
1
1
1
1
1
1
1
1
0
1
1
0
0
1
1
0
1
0
0
0
1
1
1
0
1
1
1
0
1
1
0
0
1
1
1
0
0
1
1
1
1
0
1
0
1
0
1
0
0
0
0
1
0
0
0
0
1
1
1
0
0
1
1
1
1
0
1
1
0
1
0
0
0
1
1
1
0
1
1
0
0
0
1
0
1
1
0
1
0
0
1
1
1
0
0
0
0
1
1
1
1
1
1
1
1
1
1
0
1
0
0
0
1
1
0
1
0
1
1
0
0
1
0
0
1
1
0
0
0
0
0
1
1
1
1
1
1
1
1
0
1
1
0
0
1
1
0
0
1
0
0
1
0
0
1
1
0
0
1
1
1
0
0
0
0
1
1
1
1
0
1
0
1
1
1
0
0
1
1
1
1
0
0
0
0
0
1
0
0
1
0
1
1
1
0
1
1
1
0
1
1
1
1
0
0
1
1
1
0
1
0
0
0
1
1
0
1
0
0
0
0
1
1
1
1
1
1
1
1
1
0
0
1
1
1
0
0
1
0
1
1
0
1
1
1
0
1
1
0
0
1
1
0
1
1
1
1
1
0
0
0
1
0
0
0
0
1
0
1
1
0
1
1
0
1
1
1
0
1
0
1
1
1
0
1
0
0
1
0
0
1
1
1
0
0
1
0
1
1
1
0
1
1
1
0
1
1
1
1
1
1
1
1
1
1
1
0
0
1
0
0
0
1
0
1
0
1
1
1
1
1
1
1
1
1
0
1
0
0
0
1
0
1
0
1
1
0
0
1
0
0
0
0
1
0
0
1
0
0
1
1
1
0
0
1
1
1
1
0
0
0
0
0
1
1
1
1
1
1
0
0
0
1
1
0
0
1
0
0
0
1
1
0
0
0
1
1
0
0
1
0
0
1
0
0
0
1
1
1
1
1
1
1
1
0
1
1
1
1
1
1
1
0
0
0
0
0
0
0
0
0
1
1
1
1
0
0
0
1
1
0
0
1
1
1
1
0
0
0
1
0
1
1
0
1
1
1
1
1
1
0
1
1
0
1
0
1
1
1
1
0
1
1
0
1
0
0
0
0
1
1
1
1
1
1
1
0
1
1
1
1
0
1
1
1
0
0
1
0
1
1
0
1
0
0
1
1
0
1
1
1
1
1
1
1
1
0
1
0
1
1
0
0
0
0
0
0
0
1
1
1
1
0
1
0
1
0
0
0
0
1
0
1
0
1
1
0
0
1
1
0
0
0
0
0
0
0
0
1
0
1
1
1
0
0
0
0
0
0
0
1
1
0
1
0
1
1
0
0
1
0
1
1
1
0
0
0
0
0
0
0
0
1
1
1
1
1
1
1
1
0
0
0
1
1
0
0
0
1
1
1
1
0
1
1
1
1
1
1
1
0
0
0
0
0
0
0
1
0
1
0
1
1
0
0
0
0
1
1
0
1
1
0
0
1
1
0
1
0
1
1
1
1
1
0
0
1
1
1
1
1
1
1
1
1
1
1
1
1
1
1
1
1
0
1
1
1
1
1
1
1
1
1
0
1
1
0
0
1
1
1
1
1
1
1
1
0
1
1
0
1
1
1
1
0
1
1
1
1
1
1
1
1
1
1
1
1
1
1
0
1
0
0
1
0
0
0
0
1
0
1
1
1
0
1
1
1
0
0
1
1
1
1
0
1
1
1
1
0
0
1
1
1
1
1
0
1
0
0
0
0
1
1
1
1
1
1
1
0
1
0
1
1
0
0
0
1
1
0
0
1
1
0
1
1
1
1
1
0
0
0
1
1
1
0
1
1
1
1
0
0
0
0
0
0
0
0
0
0
1
0
0
0
0
1
1
1
1
0
1
1
1
1
1
1
0
0
1
1
0
0
1
1
1
0
1
0
1
0
0
0
1
1
0
0
0
0
1
1
1
1
1
1
1
0
0
1
1
1
0
1
1
1
1
1
1
1
1
1
0
1
1
1
1
1
1
0
1
1
1
0
1
1
0
1
0
1
1
1
0
0
1
0
0
0
0
1
1
0
1
1
0
1
1
0
0
0
1
1
1
1
1
0
1
0
1
1
1
1
0
0
1
1
1
1
0
1
0
1
1
1
1
1
0
0
1
1
1
0
1
0
1
1
1
0
1
0
1
0
0
0
1
1
1
1
1
1
0
0
0
0
0
0
1
1
1
1
1
0
0
1
0
1
1
1
1
1
0
0
1
0
0
0
1
0
1
1
1
1
0
0
1
0
0
1
0
1
0
0
0
0
0
1
1
0
0
0
0
1
1
0
0
0
1
0
1
1
1
0
0
1
1
1
1
0
0
0
0
1
1
0
0
1
1
1
1
0
1
0
0
0
1
1
1
1
1
0
0
1
0
1
1
1
1
0
0
1
1
1
1
1
1
1
1
0
1
1
0
0
1
1
1
1
1
1
1
1
1
1
0
0
1
0
1
0
0
1
0
0
0
0
1
1
1
1
0
0
1
0
0
1
1
1
1
0
0
0
1
1
1
1
1
0
1
0
0
0
1
0
0
1
1
0
1
1
0
1
1
1
1
0
0
0
0
0
1
0
0
0
0
0
1
1
0
0
1
1
1
0
1
1
1
1
1
1
1
1
0
0
1
0
1
1
1
0
0
0
1
1
0
0
1
1
1
1
1
0
1
1
1
0
0
0
0
1
1
0
0
1
1
0
1
1
1
0
0
1
0
1
1
0
1
1
1
1
0
0
1
1
0
1
1
1
0
1
1
1
1
1
1
1
0
0
1
0
0
0
1
1
1
0
0
0
0
1
1
1
1
1
1
1
1
0
0
1
1
0
0
0
0
1
1
1
1
0
0
1
1
0
0
1
0
1
0
1
1
1
1
0
1
1
0
0
0
0
1
1
1
0
0
0
1
1
1
0
1
1
1
0
1
1
1
1
1
0
1
1
1
0
0
0
1
0
0
0
0
1
1
1
0
0
0
0
0
1
0
0
0
1
1
1
1
1
1
1
0
0
1
0
1
0
0
1
0
0
0
1
1
0
0
1
1
1
0
1
1
0
1
0
0
1
1
1
1
1
0
0
0
0
1
0
1
1
0
0
1
1
0
1
1
1
0
1
1
1
1
1
1
1
0
0
0
0
0
0
1
1
0
1
1
1
1
1
1
1
0
0
1
1
1
1
1
1
1
1
1
1
0
0
0
1
1
0
0
0
1
1
1
1
1
1
1
1
0
1
1
0
0
0
1
0
1
0
0
1
1
1
1
1
0
0
0
0
1
1
1
0
0
1
0
1
1
1
0
1
0
0
0
1
1
1
0
0
1
0
1
0
1
1
1
0
1
0
1
0
1
1
0
0
0
0
1
1
1
0
1
1
1
1
0
1
0
1
1
0
0
0
1
1
0
1
1
1
0
0
1
1
1
1
1
1
0
1
1
1
0
0
1
1
0
0
1
1
0
0
0
0
1
1
1
0
1
1
1
1
1
0
0
0
0
1
1
0
0
1
1
1
1
1
0
0
1
1
1
1
1
1
0
1
0
1
1
1
0
0
0
1
0
1
1
1
0
1
1
1
1
0
0
0
0
1
0
1
1
1
1
1
1
1
0
1
1
0
1
1
0
1
1
1
0
1
1
1
1
1
1
0
0
1
0
1
0
1
0
0
0
0
0
0
0
0
0
0
0
0
1
1
0
0
1
0
1
1
1
1
1
1
0
0
1
1
1
1
1
1
0
1
0
1
1
1
1
1
1
0
1
0
1
1
0
1
1
1
0
0
1
1
0
0
1
0
1
0
1
0
1
1
0
0
1
1
1
0
0
0
1
1
1
1
0
1
1
0
1
0
0
0
0
1
0
1
0
0
0
1
0
0
1
1
0
1
0
1
1
1
0
0
1
0
1
1
1
1
0
1
0
1
1
1
1
1
1
1
1
1
1
0
1
1
1
1
0
0
1
1
0
1
0
1
0
1
1
0
1
1
0
0
1
1
1
0
0
0
0
0
1
0
1
1
1
1
0
1
0
1
1
1
0
1
0
1
1
1
1
1
0
1
1
1
0
1
0
0
1
0
0
0
0
1
0
1
1
1
1
1
1
0
0
1
1
0
0
1
0
0
1
1
0
0
0
1
1
1
1
0
0
0
1
1
1
1
1
0
1
1
1
1
0
1
1
1
1
1
1
1
0
1
1
1
1
1
1
0
0
0
1
1
0
1
0
0
0
1
1
1
0
1
0
1
1
0
0
0
0
1
0
0
1
0
1
1
0
1
1
1
1
1
1
0
1
1
0
0
0
0
1
0
0
0
0
1
0
1
0
0
0
0
1
1
1
0
1
1
0
0
0
1
1
0
1
1
1
1
1
1
1
1
1
1
1
0
1
1
1
0
0
0
1
1
1
1
1
1
1
0
0
1
0
0
1
1
1
0
1
1
0
1
1
1
1
0
0
0
0
0
1
1
1
1
0
1
1
1
0
0
0
1
0
0
1
1
1
1
1
1
1
1
0
1
1
1
1
1
1
1
1
0
1
1
1
1
1
1
1
1
1
1
0
0
1
1
0
1
1
0
0
0
0
0
1
0
1
1
1
1
1
1
1
0
0
0
0
0
0
1
0
0
1
1
1
1
1
1
1
1
1
0
1
1
1
1
1
0
0
0
0
0
0
1
1
1
1
1
1
1
0
0
0
1
1
1
1
1
0
1
1
1
1
1
1
1
0
1
1
1
1
0
1
0
1
1
1
0
0
1
1
0
0
1
1
0
1
1
0
1
0
1
1
0
1
1
1
1
1
1
1
1
1
1
1
1
1
1
1
0
1
1
0
1
0
0
0
1
1
0
1
0
0
0
1
1
0
1
0
0
0
1
1
1
1
1
1
1
1
1
1
1
1
1
1
0
1
1
1
1
1
1
1
1
0
0
0
0
0
1
0
0
0
0
1
1
1
1
1
1
1
0
0
1
0
0
0
1
1
1
0
1
1
1
0
0
1
0
1
1
1
1
1
0
0
1
0
1
1
0
0
0
0
1
1
0
1
0
0
0
0
1
1
1
1
1
0
1
0
0
0
1
1
0
1
1
1
1
1
1
1
1
0
1
1
1
1
0
1
0
0
0
0
0
0
1
1
1
1
1
1
1
0
1
1
1
1
1
0
1
1
0
0
0
0
1
0
1
1
1
0
0
1
1
1
1
1
0
1
1
0
0
0
1
1
0
1
0
0
1
1
0
1
1
0
1
0
1
1
0
1
1
1
1
0
0
1
1
1
0
1
1
0
1
1
0
1
1
1
0
0
1
1
1
0
0
0
0
0
0
0
0
1
1
1
0
0
0
1
1
0
0
0
1
0
0
1
0
0
1
1
1
1
1
0
0
1
1
0
1
1
0
0
0
1
1
1
1
1
1
1
1
1
0
0
0
0
1
1
1
0
1
1
0
1
0
0
1
1
1
0
0
0
0
0
1
1
1
1
0
0
0
1
1
1
1
1
1
1
0
1
0
1
1
1
1
1
1
0
1
0
1
0
0
0
0
1
1
0
1
0
1
0
1
1
1
1
1
0
0
1
0
1
0
0
0
0
1
1
1
1
1
0
1
1
1
1
0
0
1
0
0
1
1
1
1
1
0
1
1
1
0
1
0
0
0
0
0
1
0
1
1
1
1
0
0
0
1
0
0
1
0
1
1
0
0
1
1
1
1
1
1
1
1
1
0
0
0
0
0
1
0
1
1
0
0
0
1
1
0
1
0
1
1
1
1
1
1
0
0
0
0
1
1
1
0
1
1
1
1
1
0
0
0
1
1
1
0
1
1
0
1
1
1
0
0
0
1
0
0
1
0
0
1
0
1
0
1
0
0
1
1
1
0
0
0
0
1
1
1
1
1
1
1
1
1
1
1
1
1
1
0
1
0
0
1
1
1
0
0
1
1
1
0
1
1
1
1
1
1
1
0
0
0
0
0
1
0
0
1
1
1
1
1
0
0
1
1
1
1
1
0
1
1
0
1
1
1
0
1
0
1
0
1
0
0
1
1
1
0
1
0
0
1
0
0
0
0
0
0
0
0
0
1
0
0
1
1
1
1
0
1
1
1
1
0
0
0
0
0
1
1
0
1
1
0
1
1
0
1
1
1
1
0
0
0
1
1
1
0
0
1
0
1
1
1
0
0
1
1
1
1
1
1
0
1
0
1
1
1
1
0
0
0
0
0
1
1
0
1
1
0
1
1
0
0
0
1
1
1
1
1
1
1
1
1
1
0
0
1
0
1
1
1
1
1
1
1
1
1
1
1
0
0
0
0
1
1
1
0
1
1
1
1
0
0
0
0
0
0
0
1
1
1
1
1
1
1
1
1
1
0
1
1
0
1
1
0
1
1
1
1
1
0
1
1
0
1
0
1
1
0
0
1
1
1
1
1
1
1
1
1
1
1
1
0
0
1
1
1
1
1
1
1
1
1
1
1
1
1
0
1
0
1
1
1
1
0
0
1
1
1
0
1
1
0
1
1
1
0
0
0
1
0
0
0
1
1
1
0
0
1
0
1
1
1
1
0
0
0
0
1
1
1
0
0
1
0
1
1
1
1
1
0
0
0
1
0
1
1
0
0
0
1
1
1
0
1
1
0
0
0
1
0
1
1
1
1
0
1
1
1
1
1
0
1
1
1
0
0
0
1
1
1
1
1
0
1
1
0
1
1
1
1
1
0
0
1
1
1
1
0
1
1
0
1
0
1
0
1
1
1
0
1
1
0
0
0
1
1
0
1
1
1
1
0
1
1
1
1
0
1
0
0
1
1
1
0
1
1
1
0
1
1
0
0
1
0
0
0
1
1
0
0
1
1
0
0
1
0
1
0
1
1
1
0
1
1
1
0
0
0
0
1
0
1
1
1
1
1
1
1
1
1
1
1
0
1
0
0
1
1
1
1
1
1
0
0
1
1
1
0
0
1
0
0
1
1
1
1
1
0
0
0
0
1
1
0
1
1
0
0
0
1
1
1
0
0
0
1
1
1
1
1
0
1
1
0
1
1
1
0
0
1
0
0
0
0
1
1
0
0
0
0
1
1
0
0
0
0
1
1
1
0
1
0
0
0
0
1
1
1
1
1
0
1
0
1
0
1
1
0
0
1
1
0
0
1
1
1
0
0
1
0
0
0
0
0
1
0
1
1
0
1
1
1
1
1
0
1
0
0
1
1
1
1
0
0
0
0
1
1
1
0
1
0
0
1
1
0
0
1
1
0
1
1
1
1
1
1
1
1
1
1
1
1
1
0
0
1
1
1
1
0
0
0
1
1
1
1
1
1
0
0
1
0
0
0
0
1
1
1
1
1
1
1
1
1
1
1
0
0
1
0
0
0
1
0
0
0
0
1
1
1
0
1
0
0
1
1
0
0
0
1
0
0
1
0
1
0
0
0
1
1
0
1
1
0
0
1
1
1
1
0
0
0
0
0
1
1
0
0
0
0
1
1
0
0
1
0
1
1
1
1
1
1
1
1
0
1
1
1
1
1
0
0
0
0
0
0
1
1
0
1
1
1
0
1
0
0
1
0
1
1
1
1
1
0
0
0
1
1
1
1
0
0
1
1
1
1
1
0
0
1
0
1
0
0
0
1
1
0
0
0
1
0
1
1
1
1
1
1
1
0
1
1
1
1
1
0
1
1
1
0
0
1
1
1
1
1
1
1
1
1
1
1
0
0
1
1
1
1
0
1
1
0
1
0
1
1
1
1
1
0
1
1
1
1
0
1
0
0
1
0
1
1
0
0
1
1
1
1
1
1
1
1
1
1
0
1
1
1
1
1
1
0
0
1
1
0
1
1
0
1
0
1
1
1
0
0
1
0
0
0
0
1
1
1
1
1
1
1
1
0
0
0
1
0
0
1
1
1
1
0
1
0
1
1
1
0
1
1
1
0
0
1
0
0
1
0
1
1
1
0
0
0
0
1
1
1
1
1
0
0
0
0
1
1
0
1
1
1
0
1
1
1
0
1
1
1
0
0
0
1
1
1
1
1
0
1
1
0
1
0
0
0
1
1
1
1
1
0
1
0
1
1
0
0
1
0
1
0
0
0
1
1
1
1
1
1
1
1
1
0
1
1
1
0
1
0
1
0
1
1
1
1
1
1
0
1
0
1
1
0
1
1
1
1
0
1
1
0
0
1
0
0
0
0
1
1
1
1
0
1
1
1
1
1
1
1
0
0
0
0
1
1
0
1
1
0
1
1
0
0
0
1
1
1
0
1
1
1
1
1
1
1
0
1
1
1
1
1
1
1
1
1
0
1
1
1
1
1
1
1
1
1
1
1
0
1
0
1
1
1
0
1
1
1
0
0
1
1
1
1
1
1
1
1
1
1
0
0
0
1
0
1
1
0
1
1
1
1
1
1
1
1
0
1
1
1
1
1
1
1
1
1
1
0
1
1
1
0
0
1
1
0
0
0
1
0
0
1
0
1
1
1
1
1
1
1
1
0
1
1
1
1
0
1
1
1
1
0
1
0
0
0
0
1
0
0
1
0
1
0
0
1
1
1
0
0
0
0
1
1
1
0
0
0
1
1
1
1
1
1
0
1
1
1
1
0
0
0
1
0
0
1
1
1
1
1
1
1
1
1
0
0
1
0
1
1
1
0
0
1
1
1
0
0
1
1
0
0
0
0
0
1
0
1
0
0
0
1
1
1
0
1
0
0
1
0
1
1
1
1
1
1
0
0
0
0
0
1
1
1
1
0
0
0
1
1
0
0
1
0
1
1
1
1
0
0
0
0
0
1
1
1
1
1
1
1
1
0
0
1
1
0
1
1
1
0
0
1
1
0
0
1
1
1
1
1
1
1
1
0
1
1
1
1
1
1
1
1
0
0
0
1
1
0
1
1
1
1
1
1
1
1
0
1
0
1
1
1
1
1
0
0
0
1
1
1
1
0
1
1
1
1
1
1
1
1
1
1
1
1
1
1
1
1
1
0
1
1
1
0
0
0
1
0
0
0
1
1
1
1
1
1
1
1
1
0
1
1
1
1
0
0
0
1
0
0
0
1
1
1
1
1
0
0
1
0
0
1
1
1
1
0
0
1
1
1
1
0
1
0
1
1
1
1
1
1
1
0
0
0
0
0
1
0
1
1
0
1
1
0
1
1
0
1
0
1
0
1
0
1
1
1
1
1
0
1
1
1
0
1
1
1
1
1
1
1
0
0
1
0
0
1
1
0
1
1
0
1
1
1
1
1
1
1
1
1
1
0
0
1
1
1
1
1
1
0
1
1
0
0
0
1
1
1
1
0
1
0
0
0
0
1
0
1
0
0
1
0
0
1
1
1
1
1
1
1
1
1
0
1
1
1
0
0
0
1
1
1
1
1
1
1
1
0
1
1
1
1
0
0
0
1
1
1
1
1
1
1
1
1
0
1
1
1
1
0
0
0
1
0
1
1
1
0
1
1
1
1
1
1
1
1
1
0
0
1
1
1
1
1
1
1
0
1
1
0
1
1
0
0
0
1
0
0
1
1
0
1
1
1
0
1
1
1
0
1
0
0
1
1
1
0
0
1
0
0
1
1
1
1
1
1
1
1
1
1
1
1
1
1
1
1
1
1
1
1
0
1
1
1
1
0
0
0
0
1
1
1
0
0
1
1
1
1
1
1
1
1
1
1
1
0
1
1
1
1
1
1
1
1
1
1
1
1
0
1
1
0
1
1
1
1
1
1
1
1
0
1
1
1
0
0
0
1
0
1
1
0
0
0
0
1
0
0
1
1
1
1
1
1
1
1
1
0
1
1
1
0
0
0
1
0
1
1
1
1
1
0
1
0
0
0
0
0
1
1
1
1
1
0
1
1
1
0
0
0
0
1
0
0
0
1
1
1
1
0
0
0
0
1
1
1
1
0
0
0
1
1
1
1
1
1
0
1
1
1
1
1
1
1
1
1
1
1
1
1
0
0
1
0
0
1
1
0
1
1
1
1
1
0
1
1
1
1
1
1
0
0
1
0
1
0
1
0
0
0
1
1
1
1
1
1
1
1
1
1
1
0
0
0
0
0
1
1
0
0
0
1
1
1
0
1
1
1
1
1
0
0
0
0
0
0
0
0
1
1
1
1
1
1
0
0
1
1
1
1
1
1
1
1
1
0
0
1
1
1
0
0
1
0
1
1
0
0
0
1
1
0
0
0
0
0
0
0
1
1
0
0
1
1
1
1
0
0
0
1
1
0
1
1
1
0
1
1
1
0
1
0
0
1
1
0
1
0
0
1
1
1
1
0
0
0
0
1
1
1
1
1
1
1
0
1
1
0
0
0
0
1
1
1
1
1
0
1
0
0
0
1
0
1
1
0
1
1
1
1
1
1
0
1
1
1
0
1
0
1
1
1
1
0
1
1
0
1
1
1
1
1
1
1
1
1
0
0
1
1
1
1
0
1
1
1
0
1
1
1
0
0
0
0
1
0
1
1
1
1
1
1
1
0
1
1
0
1
1
1
1
1
0
1
0
0
1
1
1
0
0
1
1
0
1
1
0
0
1
0
1
1
0
0
1
0
1
0
1
0
0
1
0
1
1
0
1
0
1
1
0
1
0
0
1
1
1
1
1
1
0
1
0
0
1
1
0
1
1
1
1
1
0
1
0
0
1
0
1
1
1
1
0
1
1
0
0
0
0
0
0
0
1
0
1
1
1
1
1
1
0
0
1
1
0
1
1
1
1
1
1
1
1
0
0
0
0
1
1
1
1
1
1
1
1
0
0
0
1
0
0
1
1
1
0
0
1
1
0
1
0
0
1
1
1
0
0
0
1
1
1
1
1
0
1
1
0
0
1
1
1
1
1
0
1
0
0
0
1
1
1
1
1
1
1
1
1
1
1
1
0
0
1
1
0
1
1
0
0
0
0
0
1
0
0
1
1
0
1
1
1
1
1
1
1
0
0
0
1
0
0
0
0
1
0
1
0
0
1
1
0
0
1
0
1
1
1
1
0
0
1
1
1
1
1
0
0
0
0
0
0
0
1
1
1
1
1
1
1
1
1
1
0
0
1
0
1
1
1
1
1
1
1
1
0
1
1
0
0
1
0
1
1
0
0
1
1
1
1
1
1
0
0
1
1
1
0
1
1
1
0
1
1
1
1
0
0
1
0
0
0
0
1
0
1
1
0
0
1
1
1
1
1
1
0
1
0
0
0
1
1
0
0
1
0
0
1
1
1
1
1
1
1
0
1
1
1
1
1
0
0
0
1
0
1
0
0
1
1
1
1
0
1
1
0
0
1
1
1
1
1
1
1
0
1
1
0
0
1
1
0
0
0
1
1
1
1
1
1
1
1
1
1
1
1
0
0
1
1
0
0
0
1
0
1
0
1
0
1
1
0
0
0
0
0
0
0
0
1
1
0
0
0
0
1
0
0
1
0
1
0
0
1
0
1
1
0
0
0
1
1
1
0
1
0
0
1
1
0
0
1
1
1
1
1
1
1
1
0
0
1
0
0
0
0
0
0
1
0
1
1
1
1
1
0
0
1
1
1
0
0
0
1
1
0
1
1
1
0
1
0
1
0
0
0
0
0
0
0
1
1
0
0
1
1
1
1
0
0
0
0
0
1
1
0
1
1
1
1
1
0
1
1
0
0
1
1
1
0
0
1
0
0
1
0
1
1
1
0
1
1
0
1
1
0
0
1
1
1
0
0
1
1
0
1
0
0
1
1
1
0
0
0
0
1
1
1
0
1
1
0
0
1
0
1
1
1
0
0
0
0
0
1
1
0
1
1
0
0
0
1
1
0
1
0
0
0
0
0
1
0
1
1
1
1
0
1
0
1
1
0
1
0
1
1
1
0
0
0
0
1
0
0
1
1
0
0
1
1
1
1
0
1
1
1
1
1
0
1
1
1
1
1
1
0
0
1
1
1
1
1
0
0
0
1
1
1
0
0
1
1
0
0
1
1
1
1
1
0
0
0
1
1
1
0
1
0
0
0
1
1
1
1
1
1
1
1
1
1
0
0
1
1
1
1
0
1
1
0
1
1
0
1
0
1
0
1
0
0
0
1
1
1
1
1
1
1
0
1
1
1
0
0
1
0
1
0
0
0
0
1
1
1
1
1
0
0
0
1
1
1
0
0
0
0
1
1
1
1
1
1
0
0
0
1
1
1
1
0
1
1
1
1
0
0
1
1
1
1
1
0
0
1
0
1
0
0
0
1
1
0
0
1
1
1
0
1
1
1
1
1
1
1
0
0
0
1
0
1
0
0
0
0
1
1
0
0
0
0
1
0
1
0
1
1
0
1
1
1
1
1
1
1
1
1
1
1
0
0
1
1
0
1
1
1
1
1
1
1
0
0
1
1
1
0
1
1
0
0
1
1
0
0
0
1
1
1
1
1
1
1
1
0
1
1
0
1
1
0
1
1
0
0
0
0
1
1
0
0
0
0
0
0
0
1
1
1
1
1
0
0
0
1
1
1
1
1
1
1
1
1
1
1
0
0
1
1
0
0
1
1
1
1
1
1
1
1
0
0
0
1
0
1
1
1
1
1
0
0
0
1
1
1
1
0
0
0
0
1
1
1
1
0
0
0
1
1
0
1
0
0
1
1
0
1
1
1
1
1
0
1
0
1
1
1
1
1
0
0
1
0
1
1
1
1
1
1
1
0
1
1
0
0
0
0
0
1
0
1
0
1
1
1
1
1
1
0
0
1
1
0
0
0
1
1
1
1
0
1
0
1
0
0
1
1
0
0
1
1
0
0
1
1
1
1
1
1
0
1
1
1
0
1
1
0
0
0
0
0
0
0
0
0
0
0
1
1
1
0
1
1
0
0
0
0
0
0
0
1
0
1
1
1
0
0
0
0
1
0
1
1
1
0
0
1
1
1
1
0
0
0
0
1
1
1
0
0
0
1
1
0
0
0
1
1
0
1
1
0
1
0
0
0
0
1
1
1
1
1
1
1
0
1
1
1
1
1
1
1
0
0
0
1
0
1
1
0
1
0
1
1
1
1
1
1
0
0
0
1
0
1
1
1
1
0
1
1
1
1
0
0
0
1
1
1
1
1
1
1
0
1
1
0
0
0
1
1
0
0
0
0
1
0
1
1
0
1
0
0
0
1
1
1
0
1
0
1
0
0
1
0
1
1
1
1
1
1
1
1
1
1
1
1
1
0
1
1
1
1
0
1
0
0
1
1
0
0
1
0
1
0
0
0
1
1
1
1
1
1
0
1
0
1
1
0
0
1
1
1
1
1
0
1
1
0
1
1
1
0
0
1
0
0
1
1
1
0
0
1
0
1
0
1
1
0
0
1
1
0
1
1
1
1
0
0
1
1
1
0
1
0
1
1
1
1
0
1
0
0
0
0
0
1
1
1
0
1
0
0
1
1
0
1
0
1
0
0
0
0
1
1
1
1
0
1
1
1
1
1
0
0
0
1
1
1
1
1
1
1
1
1
1
1
1
1
0
0
1
1
1
1
0
1
1
0
1
0
1
1
1
1
1
1
1
1
1
0
1
0
0
0
0
1
0
0
0
1
0
0
0
0
0
0
1
1
0
0
1
1
1
1
0
1
0
0
0
1
1
0
0
0
1
1
1
1
1
1
1
1
0
0
0
0
0
1
1
0
0
0
1
0
1
1
1
1
0
1
1
1
1
0
1
1
1
0
0
1
0
0
0
0
0
1
1
0
0
1
0
0
1
0
1
1
1
1
0
1
1
0
1
1
0
0
0
0
1
0
1
0
1
0
0
1
1
0
0
0
1
1
1
1
1
1
1
1
1
1
0
1
0
1
1
1
1
0
0
0
0
0
0
0
1
1
0
1
1
0
1
0
0
1
0
0
1
1
1
0
1
1
1
1
1
0
0
0
1
1
0
1
0
1
0
0
0
1
1
1
0
1
0
0
0
1
1
1
1
1
1
1
0
0
0
0
1
0
1
0
0
0
1
1
1
0
0
1
1
1
0
0
0
0
0
1
1
1
0
1
1
1
1
1
0
0
0
1
0
0
0
0
1
1
0
1
0
1
1
1
0
1
0
0
1
1
0
0
0
1
1
1
0
1
0
1
1
1
0
0
1
1
0
0
0
0
0
0
1
1
1
1
0
1
1
1
1
1
0
0
1
0
1
0
0
1
1
0
0
1
1
0
0
0
1
1
1
1
0
0
0
1
1
1
1
1
0
0
1
1
1
0
1
1
0
1
1
0
0
1
1
1
1
1
1
1
1
0
1
1
0
0
0
0
1
1
1
1
1
1
1
1
1
0
0
1
1
1
1
1
0
1
0
1
1
1
1
1
0
0
0
1
1
1
1
0
0
0
0
1
1
1
0
1
0
0
0
1
1
1
0
1
0
0
1
0
1
1
0
1
1
1
0
1
1
1
1
0
1
1
0
0
1
1
1
1
0
0
1
1
0
0
0
0
1
1
1
1
1
1
0
1
1
0
0
1
1
1
0
0
1
0
1
0
1
0
0
1
1
1
0
0
1
1
1
1
0
0
0
0
0
0
1
1
0
1
0
1
1
1
1
1
1
0
1
1
1
0
1
1
0
1
0
1
1
1
0
1
0
1
1
1
1
0
0
0
0
0
1
1
0
0
0
1
1
1
1
1
0
0
1
1
0
1
1
1
0
0
0
1
1
1
0
1
1
1
0
0
0
1
0
0
0
0
1
0
1
0
1
1
1
1
1
1
1
1
1
0
1
1
0
1
1
1
1
1
0
0
1
1
0
0
0
0
0
0
0
1
1
1
0
1
1
1
1
1
0
1
1
1
1
0
1
1
1
0
0
0
1
1
1
1
1
0
0
1
1
1
1
1
1
1
0
1
1
1
0
0
1
1
1
1
0
1
1
1
0
0
1
1
0
0
0
0
1
0
1
0
0
1
0
1
1
0
0
1
1
0
1
0
1
1
1
1
1
1
1
0
1
1
0
0
0
1
1
1
1
0
1
0
1
1
1
0
0
1
1
1
1
1
0
0
1
1
1
0
0
1
1
1
1
0
0
1
0
1
1
1
1
0
1
1
1
0
0
1
1
0
1
0
0
0
1
1
1
1
1
1
0
0
1
1
1
1
1
1
0
1
1
0
0
0
0
1
0
0
0
0
0
1
1
0
1
1
1
0
0
1
1
1
1
1
0
1
1
0
0
0
1
1
0
1
1
0
0
0
0
0
0
0
0
1
0
0
0
0
1
1
0
1
0
0
0
1
1
1
0
1
1
1
0
0
0
0
1
1
0
0
1
1
1
0
0
0
1
0
1
1
1
1
1
0
0
0
0
1
1
1
1
0
1
1
1
1
0
0
1
0
1
1
1
1
1
0
1
1
1
1
0
1
0
1
1
1
0
0
0
0
1
0
1
1
0
1
1
1
1
1
1
0
1
1
0
0
1
1
0
0
1
1
1
0
0
0
0
0
0
1
1
1
1
0
1
0
0
0
0
1
1
1
1
0
0
1
1
1
0
1
1
1
1
1
1
0
0
1
1
1
1
1
1
0
1
1
1
1
0
0
0
1
1
0
1
1
1
0
1
1
1
1
1
0
1
1
1
1
0
0
1
1
1
1
1
0
1
0
1
1
1
1
0
0
0
1
1
0
0
1
1
1
1
0
1
0
1
1
1
1
0
0
0
1
1
0
1
0
1
1
0
0
0
0
0
0
1
1
1
1
1
0
1
1
1
1
1
1
0
1
1
1
1
1
1
1
1
1
1
1
1
1
1
1
0
0
1
1
1
1
0
1
1
1
0
1
1
0
0
1
1
1
1
1
1
1
1
1
1
1
1
1
0
0
1
1
0
1
1
0
0
0
1
1
1
1
1
1
0
1
0
0
1
1
0
0
1
0
0
0
1
1
1
0
0
1
1
1
0
1
1
0
1
1
0
0
0
1
1
1
1
1
1
0
0
1
1
1
0
1
0
0
0
0
1
0
1
1
0
1
1
1
1
1
0
1
0
1
1
1
1
1
1
1
0
0
1
0
1
0
1
1
1
1
1
0
0
1
0
0
0
1
1
1
1
0
0
0
0
1
1
1
1
0
1
0
1
0
0
0
1
1
0
1
1
0
0
1
1
0
0
0
1
1
0
1
1
0
1
1
0
1
1
1
1
1
1
0
1
1
1
1
1
1
0
0
0
0
0
0
0
1
1
0
1
0
1
1
0
0
1
0
1
1
1
0
1
1
0
0
0
1
1
1
1
0
1
1
0
0
0
0
1
1
0
0
0
0
1
1
1
1
0
0
1
1
0
0
0
1
0
1
1
0
1
1
1
1
0
0
0
1
1
1
0
1
1
1
1
0
0
1
0
1
1
1
0
0
0
1
1
1
0
1
1
0
1
1
1
1
1
1
1
0
1
1
1
0
1
1
1
1
1
0
1
0
0
1
1
1
1
1
1
0
0
1
1
1
1
1
1
1
1
0
0
1
1
1
1
1
0
1
1
1
1
0
0
0
1
0
0
1
0
1
1
0
1
1
1
1
1
1
1
1
1
1
1
1
1
1
0
0
0
0
0
1
1
0
1
1
1
1
1
1
0
0
0
1
1
0
0
0
1
1
1
0
0
1
1
1
1
1
1
1
1
1
1
1
1
1
1
1
0
0
0
0
1
1
0
0
0
1
0
0
0
0
0
0
0
1
1
1
1
1
0
1
1
1
1
1
0
1
1
1
0
0
0
1
0
1
1
1
1
1
0
1
1
1
0
0
1
1
1
0
0
0
1
1
1
0
0
0
0
0
1
1
1
1
1
0
0
0
0
0
1
1
0
1
0
1
1
1
1
0
1
1
0
0
0
1
1
0
1
1
1
0
1
1
1
1
1
1
1
1
1
1
1
1
0
0
1
0
1
0
1
1
1
0
1
1
0
0
1
0
1
1
1
1
1
0
0
1
0
0
0
0
0
0
1
1
0
1
1
1
0
1
1
1
1
0
1
1
1
1
0
0
1
1
0
0
1
1
1
0
0
0
1
1
1
1
1
1
1
0
0
0
1
0
0
1
1
1
1
1
0
1
0
1
1
0
0
0
0
1
1
1
1
1
1
1
1
1
1
1
0
1
1
1
1
1
0
1
1
1
0
0
1
0
1
1
1
1
0
0
0
1
0
0
1
1
1
1
1
1
0
0
1
1
1
1
0
1
1
1
1
1
1
1
1
1
1
0
1
0
0
0
0
0
1
1
1
1
1
0
1
1
1
1
0
1
1
1
1
1
1
1
0
0
0
0
0
0
1
1
1
1
1
1
1
0
0
0
1
0
0
0
1
1
1
1
1
1
0
1
1
1
1
0
1
1
0
1
1
0
1
0
0
0
1
1
1
0
1
1
1
1
1
0
1
0
1
1
1
1
0
0
1
0
0
0
1
1
1
1
0
1
1
1
1
1
0
1
0
0
1
1
1
1
1
0
1
1
1
0
1
1
1
1
1
1
1
1
1
1
1
0
1
1
0
1
1
1
0
0
0
0
1
1
0
1
1
0
0
1
1
1
1
1
1
1
1
1
0
1
1
1
1
1
0
1
0
0
1
1
0
1
1
1
1
1
1
1
1
1
0
1
1
0
0
1
1
1
1
1
0
1
1
1
0
1
1
0
0
0
1
1
1
1
1
1
1
1
1
0
0
0
1
1
1
0
1
1
1
0
1
1
1
0
0
0
0
1
1
1
1
0
1
1
1
0
0
0
1
1
1
0
1
1
1
1
0
0
1
1
0
0
1
0
1
0
1
1
1
1
0
0
1
0
0
1
1
1
1
0
1
1
1
1
0
0
1
1
1
1
1
1
1
1
1
1
1
1
1
1
1
1
0
1
0
1
1
1
1
1
0
1
0
0
1
1
0
0
1
1
1
1
0
1
1
0
1
0
1
0
1
0
1
1
0
0
0
1
1
1
1
1
1
1
1
1
1
0
0
0
1
1
1
1
1
1
0
0
0
1
1
1
1
1
0
0
0
0
1
0
1
1
1
1
0
0
0
0
1
1
1
1
0
1
1
0
0
0
1
1
0
1
1
0
0
1
1
0
1
1
1
1
0
1
0
0
0
0
1
1
1
0
0
1
1
1
1
1
1
1
1
0
0
1
1
1
1
1
0
1
1
1
0
0
0
1
0
1
0
1
1
1
1
0
0
0
0
1
1
1
1
0
0
1
1
1
1
0
1
0
1
1
1
1
0
0
1
1
1
0
1
1
1
1
0
1
0
1
1
1
1
1
1
1
1
1
1
1
1
1
1
1
1
1
0
1
1
1
1
1
1
1
1
1
1
1
0
1
1
0
1
1
1
1
1
0
1
1
0
1
0
0
0
0
0
1
0
1
1
0
1
0
1
0
0
0
1
0
0
0
0
0
1
0
1
1
1
1
1
0
1
1
0
1
1
1
0
0
0
1
1
1
1
1
0
0
0
0
1
0
0
1
1
1
1
0
0
0
0
1
0
1
1
1
1
1
1
1
1
1
1
1
1
1
1
1
1
0
0
1
0
1
1
0
0
0
0
1
0
0
1
1
1
1
1
1
0
0
0
0
1
0
1
1
0
0
1
0
0
0
0
1
1
0
1
1
0
0
1
1
1
1
1
1
0
1
1
1
1
1
0
0
0
0
0
0
1
0
1
0
1
1
1
1
0
0
1
1
0
1
1
0
0
1
0
1
0
1
1
1
1
1
1
0
0
0
1
1
1
1
1
1
1
1
1
1
1
1
1
0
1
0
0
1
1
0
1
0
0
0
0
0
0
0
0
0
1
1
1
1
0
1
1
0
1
1
1
1
0
0
1
0
0
1
1
0
0
0
0
1
0
0
1
1
0
0
0
0
1
1
1
0
0
1
1
1
0
0
1
1
0
0
1
1
0
0
0
0
1
1
1
0
0
1
1
1
1
0
1
1
0
0
1
1
0
0
1
1
1
0
0
0
1
1
1
1
1
0
1
1
0
0
1
0
1
1
1
1
1
1
1
1
1
0
0
0
0
1
0
1
1
1
1
1
0
0
0
1
1
1
1
1
1
0
1
1
0
1
1
1
0
0
0
0
0
1
1
1
0
1
1
1
0
1
1
1
1
1
0
0
1
1
1
0
0
1
0
0
0
0
1
0
1
0
0
1
1
0
0
0
1
0
1
0
0
1
1
0
1
0
0
1
0
1
0
1
1
0
1
0
0
1
0
1
0
0
1
1
0
1
1
0
1
0
0
1
1
1
1
0
0
1
1
1
0
1
1
1
1
0
0
1
1
1
0
0
1
1
0
1
0
0
1
1
0
1
1
1
0
1
0
0
0
0
0
0
1
1
1
1
1
1
0
0
0
0
1
0
1
1
0
0
1
1
1
1
1
1
0
1
0
1
0
0
0
1
1
0
1
1
1
1
1
1
1
1
1
1
1
0
0
1
1
1
1
1
1
0
0
1
1
1
0
0
0
0
1
0
0
1
0
1
1
1
1
0
0
0
1
0
1
1
0
0
1
1
1
0
0
0
0
0
0
0
1
1
1
1
0
1
0
1
1
1
1
1
1
1
1
0
1
1
1
0
1
1
0
0
0
1
1
1
1
1
0
0
1
1
1
0
1
0
1
0
0
1
1
0
1
0
1
0
0
1
1
1
1
1
1
1
0
1
1
1
1
1
1
1
1
1
1
0
0
0
0
1
1
0
0
0
0
0
0
1
0
1
1
1
1
1
1
0
1
0
1
0
1
1
1
1
0
0
1
0
1
1
1
1
0
1
1
1
1
0
1
1
1
1
1
0
0
1
1
0
1
0
1
1
1
1
0
0
0
0
1
1
1
1
1
1
1
1
0
1
1
1
1
1
1
1
1
1
1
0
0
1
1
1
0
0
0
0
1
1
1
1
0
1
1
1
1
1
1
1
1
0
1
1
0
1
0
1
1
0
1
0
0
1
0
0
0
1
1
0
1
0
0
0
0
0
0
0
1
1
1
0
0
0
1
0
1
1
1
1
1
1
1
1
1
1
0
0
0
1
0
1
0
0
1
1
0
1
0
0
1
1
0
0
1
1
1
1
1
1
0
1
1
1
1
1
1
0
0
1
1
1
1
1
0
0
0
0
0
1
1
1
1
1
0
1
1
1
1
1
0
1
1
1
1
0
1
1
1
0
0
1
0
1
1
1
1
1
1
0
1
1
0
0
0
0
0
0
0
1
1
1
1
1
1
1
0
1
1
0
0
1
1
1
1
1
1
0
0
1
1
0
1
0
1
1
1
0
0
1
1
1
1
0
1
1
1
1
1
1
1
1
0
0
0
0
1
0
1
1
0
1
1
1
1
1
1
1
1
1
1
1
1
1
1
1
0
1
0
1
0
0
0
1
1
1
0
1
1
0
0
0
0
1
1
0
0
0
0
0
1
1
1
1
1
0
1
0
0
1
1
0
1
1
0
0
1
0
0
0
0
0
1
1
1
1
1
0
0
1
1
1
0
1
1
0
0
1
0
0
0
1
1
1
1
1
1
1
1
0
0
1
1
1
1
1
1
1
0
1
1
1
1
1
1
0
1
1
1
0
0
0
1
1
0
1
1
1
1
1
0
1
0
1
1
0
0
0
1
1
0
1
1
1
0
1
1
1
0
0
0
1
1
0
0
0
0
1
0
1
1
0
1
1
0
1
1
0
1
0
0
0
1
1
0
1
1
0
1
0
1
0
1
1
1
0
1
0
0
1
1
1
1
0
1
1
0
1
1
1
0
0
1
1
0
1
1
0
0
0
1
1
0
0
1
1
1
1
0
1
0
1
1
1
0
1
0
1
1
1
1
1
0
0
0
0
0
0
0
0
1
0
0
1
1
0
0
0
0
0
0
0
1
1
1
0
1
1
1
0
1
1
1
1
0
0
0
0
0
1
1
1
1
1
0
1
1
0
0
0
1
1
1
1
0
1
0
1
0
0
1
1
1
1
0
1
1
1
1
1
1
0
0
0
0
0
1
0
1
1
0
0
1
1
0
0
0
1
0
0
1
0
1
1
0
1
0
0
0
0
0
1
1
1
1
1
1
0
1
1
1
1
1
1
0
1
1
0
1
1
1
1
1
1
0
0
0
1
0
1
1
1
1
1
0
1
1
0
1
1
0
0
0
0
1
1
1
0
0
1
1
0
0
1
1
0
0
1
1
1
0
0
1
0
0
1
0
0
1
1
1
1
1
1
1
1
1
0
1
1
1
0
0
0
1
1
0
1
0
1
0
1
0
0
0
1
1
1
1
1
1
1
0
0
0
1
1
1
0
0
1
0
1
1
1
1
1
1
1
0
0
1
1
0
1
1
1
1
1
1
1
1
1
0
0
1
0
0
1
1
1
1
0
1
0
1
1
1
1
1
0
0
1
1
1
0
1
1
0
0
1
1
1
1
0
0
1
0
1
1
1
1
1
1
1
0
0
1
1
1
1
1
1
1
0
0
1
1
1
0
1
1
1
1
1
0
1
1
0
1
0
1
0
0
0
1
1
0
1
1
1
1
1
1
1
1
1
0
1
1
1
1
1
1
1
0
1
0
0
1
1
1
1
1
1
1
1
0
1
0
0
1
1
1
0
0
1
1
0
0
1
1
0
0
1
1
0
1
1
1
1
0
1
0
0
0
0
1
0
1
0
0
0
0
1
1
1
1
1
1
1
1
0
1
0
0
0
1
0
1
1
1
0
0
0
0
0
1
0
1
1
0
0
1
0
0
1
1
0
0
1
0
1
1
1
1
1
0
1
0
0
1
1
1
1
1
1
0
1
1
1
1
0
1
1
0
1
0
1
1
1
1
1
1
1
0
1
0
0
1
0
1
1
0
0
1
1
1
1
1
0
1
1
1
0
0
0
1
1
1
1
1
1
1
1
0
1
1
1
1
0
1
0
0
0
0
1
0
0
1
1
1
1
1
0
0
1
1
1
1
1
1
1
0
0
0
1
0
1
0
1
1
0
0
1
1
0
0
1
0
1
1
0
1
1
1
1
1
0
0
0
0
1
1
1
0
0
1
1
0
0
1
0
0
0
1
1
0
1
1
1
0
1
1
1
1
0
1
0
0
0
0
0
1
1
0
1
1
1
0
1
0
0
0
0
1
1
0
0
1
1
1
1
1
1
0
1
1
1
1
1
1
1
1
1
1
1
1
0
0
0
0
0
0
1
0
0
0
0
0
0
0
1
1
1
1
0
0
1
0
1
1
0
1
1
1
0
0
1
1
0
1
1
0
0
0
1
0
1
1
1
1
1
0
0
0
1
0
0
0
0
1
1
0
1
1
0
0
1
0
0
0
1
1
1
0
0
0
1
1
0
0
1
1
1
1
0
1
1
1
0
0
0
1
1
1
0
1
0
0
0
1
1
0
1
1
0
0
0
1
1
0
1
1
0
1
1
0
0
0
1
1
1
0
0
1
1
1
0
0
1
1
0
1
1
1
1
1
1
1
1
1
1
0
1
0
1
0
1
1
1
1
1
0
0
0
0
0
1
1
1
1
1
0
0
0
0
0
0
0
0
1
1
1
0
0
1
1
1
1
1
1
0
0
0
0
0
1
1
1
0
1
1
1
1
1
1
0
0
0
0
1
1
1
1
1
0
0
0
0
1
0
0
0
1
1
1
1
0
1
0
1
1
0
0
0
0
0
1
1
1
1
1
1
1
0
1
0
1
1
1
1
1
0
1
1
1
0
1
1
1
1
1
1
1
1
1
0
0
0
0
1
1
1
1
1
1
1
1
1
1
1
1
1
1
1
0
1
1
0
1
1
1
1
1
1
0
0
1
1
1
1
0
1
1
1
0
1
1
1
1
1
1
0
1
0
0
1
1
1
1
1
1
0
1
0
1
1
1
1
1
1
0
0
0
1
0
1
1
1
0
0
1
1
0
1
1
1
0
1
0
0
0
0
0
0
0
0
1
1
1
1
1
0
1
1
1
0
1
1
1
1
0
0
1
0
0
0
0
1
1
1
1
0
0
1
0
1
1
0
1
1
1
0
0
0
0
0
0
1
0
1
1
1
1
1
0
0
1
1
0
1
1
1
1
1
1
1
0
0
0
0
1
1
0
1
1
1
1
1
1
1
1
1
1
0
0
0
1
1
1
1
1
0
0
0
1
0
1
1
1
1
1
0
0
1
1
0
0
1
0
0
1
0
1
1
0
0
1
1
1
1
1
0
1
0
1
1
1
0
0
1
1
1
1
1
1
1
0
0
0
1
1
1
1
1
0
1
1
0
1
1
1
1
1
1
0
1
1
1
0
0
1
1
1
1
0
0
1
1
1
1
1
1
0
1
1
1
1
0
1
1
0
1
1
1
1
0
0
0
1
0
1
1
1
0
1
0
0
1
1
1
1
0
1
0
1
0
1
1
1
0
0
0
1
1
1
0
1
1
0
1
0
0
1
1
1
0
1
1
0
0
1
1
0
1
0
1
0
1
1
1
1
1
1
0
0
0
0
1
1
0
0
0
0
1
1
1
0
1
1
1
1
1
0
0
0
0
0
0
0
0
0
0
0
0
1
1
1
0
1
0
1
0
1
0
1
1
1
1
1
1
0
0
0
1
0
0
0
1
0
1
1
0
0
1
0
0
0
0
0
0
0
0
0
0
1
1
1
1
1
1
1
0
0
0
0
1
1
1
0
1
1
1
1
1
1
1
1
0
0
0
1
1
1
1
1
1
1
1
1
1
1
1
1
1
0
1
1
1
0
0
1
1
1
1
1
0
0
1
1
0
0
1
0
1
1
1
0
0
0
1
0
0
0
1
1
1
1
0
0
0
0
1
1
0
1
1
0
1
1
1
1
1
0
1
1
0
0
0
1
0
1
0
1
0
1
0
1
0
1
1
0
0
0
1
0
0
1
1
0
0
0
0
0
1
0
1
0
0
1
1
0
1
1
1
0
1
1
1
0
0
0
0
0
0
0
1
0
0
1
1
1
1
0
1
0
0
0
1
0
0
0
0
1
1
0
0
1
0
1
0
1
1
1
1
1
1
0
1
1
1
0
0
1
0
1
1
1
1
1
0
1
0
0
0
1
0
0
1
1
0
0
0
1
0
0
1
0
1
0
0
1
1
1
1
0
0
0
1
1
1
0
1
1
1
1
1
1
1
0
0
1
1
0
1
1
1
0
0
1
0
1
1
1
0
1
0
1
1
1
0
0
0
1
1
1
0
1
1
1
0
0
1
1
0
1
1
1
0
0
1
1
0
1
1
1
1
1
0
0
1
1
0
0
1
1
1
1
1
1
1
0
1
1
1
1
0
1
0
0
1
1
1
1
1
1
0
0
1
1
1
0
1
0
0
0
1
1
1
1
1
1
1
1
1
1
1
1
0
1
1
0
0
1
1
0
1
1
1
1
0
1
1
1
1
0
1
1
1
1
1
1
1
0
1
0
1
1
1
0
1
1
1
1
1
0
0
1
1
0
0
1
1
1
0
1
0
0
0
1
1
0
0
0
0
1
0
0
0
1
0
0
1
0
1
1
1
1
0
1
1
0
0
0
0
0
1
1
1
0
0
1
1
1
1
0
0
0
1
0
1
0
0
1
1
1
1
1
0
0
0
1
1
0
1
1
1
0
1
1
1
1
1
1
0
1
1
1
0
1
0
1
1
1
0
1
1
1
1
1
0
0
0
1
1
1
0
1
1
1
0
1
1
1
1
1
1
1
1
1
0
1
1
1
1
1
1
1
1
1
1
1
1
1
0
0
0
1
0
0
1
0
1
1
1
0
1
1
1
1
1
1
1
1
1
0
0
0
0
0
1
1
1
0
0
0
0
0
1
0
0
1
0
1
1
0
1
1
1
1
0
0
0
1
0
0
0
1
0
1
0
0
1
0
0
0
1
1
0
0
1
1
1
0
0
0
0
0
1
1
1
0
1
1
1
0
1
1
0
0
1
0
0
1
1
1
1
0
1
0
1
0
0
1
1
1
1
0
0
0
0
0
0
1
1
0
1
1
1
0
0
0
1
1
0
0
1
0
1
1
0
0
1
1
0
0
0
1
0
0
1
1
0
1
1
0
1
0
1
1
1
1
0
1
1
1
1
1
0
1
1
1
0
1
0
0
1
1
1
1
1
0
0
1
1
1
1
0
1
1
1
1
0
1
1
0
1
1
1
1
1
0
0
1
1
0
1
1
1
1
0
0
0
1
1
1
1
0
0
0
1
1
1
0
1
1
1
1
0
0
0
1
1
1
1
1
0
0
0
1
0
0
1
0
0
1
1
1
1
1
1
0
0
1
0
1
0
1
1
0
1
1
0
1
1
1
0
1
1
1
1
1
1
0
0
1
0
1
0
1
0
0
1
1
1
0
1
1
1
1
1
0
1
0
0
0
0
1
0
0
0
1
0
1
1
1
1
1
1
0
1
1
0
1
0
0
0
1
0
0
0
0
0
0
1
0
1
0
1
0
0
1
1
0
0
0
1
1
1
1
1
1
1
0
0
0
1
1
0
1
1
1
1
1
1
0
1
1
0
0
0
1
0
1
0
0
1
0
1
1
0
1
1
1
1
0
1
1
1
0
0
0
0
0
1
1
1
1
1
0
1
0
0
0
1
1
1
1
1
1
1
1
1
1
1
0
1
1
0
1
1
1
0
1
1
0
0
1
1
0
1
1
1
1
1
1
1
1
0
0
0
1
1
1
0
0
0
1
0
0
0
0
0
1
1
1
0
1
1
1
0
0
1
1
1
1
1
1
1
1
1
1
1
1
1
1
1
1
0
1
1
0
1
1
1
1
0
1
0
1
0
0
0
1
1
0
1
0
0
1
1
1
1
1
1
1
1
1
0
1
0
0
0
1
1
1
1
1
0
0
0
0
0
1
1
1
0
0
1
1
0
1
0
0
1
1
0
0
0
0
0
1
1
1
1
1
1
1
1
1
0
1
0
0
1
1
1
1
1
0
1
1
0
1
0
0
1
0
1
1
0
1
1
1
0
0
0
1
0
0
1
1
1
1
0
1
1
1
1
1
1
0
1
0
1
0
1
1
1
1
1
0
0
1
1
1
1
0
1
0
1
0
1
1
1
1
1
1
1
1
1
1
0
1
0
0
0
1
0
1
0
1
1
1
1
1
1
1
1
0
0
0
1
1
1
1
0
1
0
0
0
0
1
0
1
0
0
1
1
1
1
0
0
0
1
1
1
0
0
0
1
1
1
0
1
1
1
1
1
1
1
0
1
1
1
1
1
1
1
0
0
0
0
1
0
0
0
0
1
1
1
1
1
1
1
0
1
0
0
1
1
0
0
1
1
1
1
0
1
1
1
1
1
1
1
1
0
1
1
1
1
0
0
1
1
1
0
0
0
1
1
1
0
1
1
0
1
1
0
1
0
0
0
0
1
1
1
1
1
1
1
1
1
0
1
0
1
0
0
1
1
1
0
0
0
1
0
1
0
0
1
0
1
1
0
1
1
1
0
0
1
1
1
1
1
1
1
0
0
1
0
0
1
0
1
0
1
1
0
1
0
0
1
1
1
1
0
1
1
1
0
1
0
1
1
1
0
1
1
1
1
1
1
0
1
0
0
1
1
1
1
0
0
1
1
0
1
0
0
1
0
1
1
1
1
1
0
1
1
1
1
1
0
1
1
1
1
1
1
1
1
1
0
0
1
1
1
1
1
1
1
1
1
1
1
1
1
1
1
1
0
0
1
1
1
1
0
0
1
1
1
1
1
1
1
0
1
1
0
0
0
1
1
1
1
1
1
0
0
0
0
1
1
1
1
0
1
1
1
1
1
1
0
1
0
0
0
1
1
1
1
1
1
0
1
1
0
1
0
1
1
1
1
1
0
1
1
0
0
1
1
1
1
0
1
0
1
1
1
1
1
1
1
1
1
1
0
0
0
0
0
1
1
0
1
1
1
1
1
1
0
1
1
1
1
1
1
0
1
0
1
1
1
1
1
1
1
1
1
1
0
0
0
0
0
0
0
1
1
0
1
1
1
1
0
1
1
0
1
1
1
0
0
0
0
0
0
1
0
0
1
0
1
0
1
1
0
1
0
1
0
1
0
1
1
0
0
0
1
1
1
1
0
1
1
1
0
1
1
1
1
1
1
1
1
1
1
1
0
0
1
1
0
0
1
1
1
1
1
1
1
1
1
0
1
0
1
1
1
1
1
1
1
1
1
1
0
0
0
0
1
1
1
1
1
1
1
1
0
0
1
0
0
1
0
0
1
1
1
1
1
1
1
1
0
0
0
1
1
1
0
0
1
1
0
1
1
1
1
1
0
0
0
0
0
0
1
1
1
1
0
1
0
0
1
1
1
1
0
0
1
1
1
1
0
0
1
0
1
1
1
1
0
1
0
1
1
1
0
0
1
0
0
0
0
0
1
0
1
0
0
0
0
0
1
1
0
1
1
0
0
0
1
0
1
1
1
0
0
0
1
0
1
1
0
0
0
0
1
1
0
1
1
1
0
0
1
1
1
0
1
1
1
1
0
1
0
0
0
1
0
0
0
1
0
0
0
0
1
1
1
0
1
1
1
1
1
0
0
1
1
1
0
0
0
0
0
1
0
0
1
0
1
1
1
0
1
1
0
1
1
1
1
1
1
0
1
1
1
1
1
1
1
0
1
1
0
1
0
0
1
0
1
1
1
1
1
1
1
0
1
1
1
1
1
1
1
1
1
0
1
1
1
1
0
1
0
0
0
1
0
1
1
1
0
0
1
0
0
0
0
1
1
1
1
0
1
0
1
1
0
1
0
0
1
1
1
0
0
0
1
1
0
1
1
1
1
1
0
0
1
1
1
1
1
1
0
0
1
1
1
1
0
0
1
1
1
1
1
1
1
0
1
1
1
1
1
1
1
0
1
0
1
1
0
0
1
0
1
0
1
0
0
1
0
1
1
1
1
1
0
0
1
0
0
1
1
1
0
0
1
1
1
1
1
1
0
1
0
0
0
1
0
1
1
1
1
0
1
1
1
0
0
0
0
0
0
0
0
1
0
0
0
1
1
0
0
0
1
0
0
1
0
1
0
0
0
0
0
1
1
1
1
1
1
1
1
1
1
1
0
0
1
0
1
0
0
0
0
1
1
0
0
1
1
1
1
1
1
0
1
1
1
0
0
1
1
1
0
0
0
1
0
1
1
1
0
0
0
1
1
0
1
1
1
1
1
0
0
0
0
0
1
1
1
1
1
1
1
0
0
0
0
1
1
1
0
1
0
1
1
0
0
1
1
1
1
0
1
1
1
0
0
0
1
0
1
0
1
1
1
1
1
1
1
1
1
1
0
1
1
1
0
0
0
1
1
0
0
1
1
0
0
0
0
0
0
1
0
0
0
0
1
1
1
0
1
1
1
0
1
0
0
1
0
0
0
0
0
1
1
0
1
1
1
0
1
1
0
0
1
1
1
1
1
1
1
1
1
1
1
1
1
0
0
1
1
1
0
0
0
0
0
0
1
0
0
0
0
0
1
1
1
1
1
1
1
1
1
1
1
1
0
1
1
1
0
1
1
1
0
0
1
1
0
0
1
1
1
1
1
0
1
0
0
1
1
1
1
0
0
1
0
1
1
1
1
1
0
0
1
0
0
1
1
1
1
1
0
0
0
1
0
0
0
0
0
0
1
1
0
1
1
0
0
1
1
1
1
0
0
1
0
1
1
1
1
1
1
1
1
0
0
1
1
1
0
0
1
0
1
1
1
0
1
0
0
0
0
0
1
0
1
1
1
0
0
0
0
1
1
1
1
0
1
1
1
1
1
1
0
0
0
0
1
1
1
1
0
0
1
0
1
1
0
0
1
1
1
1
1
0
0
1
1
0
1
1
1
0
0
1
1
1
0
1
1
0
1
1
0
1
1
1
1
0
1
0
0
1
0
0
1
1
1
1
1
1
1
0
1
1
0
0
0
0
0
0
0
0
1
1
0
0
1
1
1
1
1
1
1
1
0
0
0
0
1
0
0
0
0
0
1
1
1
0
1
1
1
0
0
0
1
0
0
1
1
1
0
0
0
1
1
1
1
1
0
0
0
0
1
0
1
1
1
1
1
0
0
1
0
0
0
1
1
0
1
1
0
1
0
1
1
0
0
1
1
1
1
0
1
1
1
1
1
1
1
1
1
1
1
1
1
1
1
1
1
1
1
1
0
1
1
1
1
0
0
0
0
0
0
0
0
0
0
0
0
1
0
1
1
1
0
0
0
0
0
1
1
1
1
0
0
0
1
1
1
1
0
0
1
0
0
1
1
1
1
1
1
1
1
1
1
0
1
0
0
0
1
0
0
1
1
1
1
0
0
1
1
1
0
0
1
1
0
1
1
0
1
1
1
1
1
1
1
0
0
1
1
0
1
1
1
0
1
1
1
1
1
1
1
1
0
0
1
1
1
1
1
1
1
1
1
1
1
1
1
1
0
0
0
1
0
1
1
0
0
1
1
0
0
1
1
0
0
1
0
1
0
1
1
1
1
1
0
0
1
0
0
1
1
1
1
1
1
1
1
1
0
1
1
0
0
0
1
1
1
1
1
1
1
0
1
0
0
0
1
1
1
1
1
1
1
1
1
1
0
1
0
1
1
1
1
1
1
1
1
0
1
1
0
0
0
0
0
0
1
0
0
0
1
1
0
1
1
0
1
1
1
1
1
1
1
1
1
0
0
1
1
1
1
1
1
0
0
0
1
1
1
0
1
1
1
1
1
1
0
1
1
1
1
1
1
0
1
0
0
1
1
0
0
0
1
1
1
1
0
1
1
1
0
0
0
0
0
0
1
1
1
0
0
0
1
1
1
0
0
1
1
1
1
0
1
1
1
1
0
0
1
1
1
1
1
1
1
1
0
0
0
1
1
1
0
1
1
0
1
1
0
0
1
1
0
1
1
1
1
0
0
1
1
1
1
1
1
0
0
1
1
0
1
1
1
1
0
0
1
0
0
0
0
1
1
1
1
0
1
0
1
1
1
0
0
0
1
1
1
1
0
1
0
0
1
1
0
0
1
1
1
1
1
1
0
0
0
1
1
1
1
1
1
1
0
0
0
1
1
0
0
1
0
0
1
1
0
1
1
0
0
0
0
1
0
1
1
0
0
0
1
1
1
0
1
1
0
1
0
0
1
1
0
0
0
1
1
0
0
0
0
0
0
0
0
1
1
0
0
1
0
0
1
0
0
1
1
1
1
0
1
1
0
1
1
1
1
1
1
1
1
1
0
0
1
1
0
0
0
0
1
1
1
1
1
1
1
1
1
1
0
1
1
1
0
1
0
1
1
0
0
0
0
0
1
1
1
1
1
0
0
1
1
0
0
0
0
0
0
1
1
1
1
1
1
0
1
1
1
0
1
1
1
1
1
1
1
1
0
1
1
0
1
1
1
1
1
1
1
1
0
0
0
0
1
1
0
0
1
1
1
1
1
0
1
0
0
1
1
0
0
0
0
0
0
1
0
1
1
1
1
1
1
0
0
0
1
0
0
1
1
1
0
0
0
1
1
0
1
1
0
0
1
0
1
1
0
1
1
1
1
1
1
1
0
0
0
1
0
1
1
1
1
1
1
1
0
1
0
0
1
0
0
0
0
0
1
0
0
0
1
0
1
1
0
0
0
1
0
0
0
1
1
0
1
1
1
0
1
0
1
0
0
1
1
1
1
1
1
1
1
1
1
0
0
1
1
1
1
1
1
0
1
1
0
0
0
0
1
1
1
1
1
0
0
0
0
1
1
1
1
0
0
0
0
1
1
0
1
1
1
1
1
1
1
1
0
0
1
1
1
1
0
0
1
1
1
0
0
1
1
0
1
1
1
0
0
0
1
1
0
0
1
1
1
1
0
1
1
1
0
1
1
0
1
0
1
1
1
0
1
1
0
0
1
1
1
1
0
0
0
0
0
1
0
0
1
1
1
1
1
0
1
1
1
1
1
0
0
0
0
1
0
0
1
1
1
0
1
0
0
0
1
0
1
0
1
1
1
0
1
1
1
1
1
1
0
1
1
1
0
1
0
0
1
1
1
1
1
0
0
0
0
0
0
0
0
0
1
0
1
0
0
0
1
1
1
1
1
0
1
1
0
1
1
0
1
0
1
0
0
1
1
1
1
1
1
0
0
1
1
1
0
1
0
0
0
1
1
1
0
0
1
0
0
0
0
1
1
1
1
0
0
0
1
0
0
1
0
0
1
1
0
0
0
0
1
1
1
0
1
1
1
1
1
0
0
0
0
0
1
1
0
0
1
1
1
0
1
0
0
0
1
1
1
0
1
1
1
0
0
0
0
0
1
1
0
1
1
1
1
1
1
1
1
1
1
0
0
1
1
1
0
1
1
1
1
0
1
1
0
1
0
0
1
1
1
0
0
1
0
0
0
1
1
1
1
0
0
1
0
1
0
1
0
1
0
1
1
1
1
1
0
1
1
1
1
1
1
0
0
1
1
1
1
1
0
0
1
0
0
1
1
0
0
0
0
0
1
0
0
0
0
1
0
1
1
0
1
0
0
0
0
0
1
1
1
0
1
1
0
0
0
1
0
1
1
1
1
1
1
0
1
1
0
0
0
1
0
1
1
0
0
1
0
1
1
1
1
0
0
0
1
0
0
1
0
1
0
0
1
1
1
0
1
0
0
1
1
0
0
1
0
0
0
0
0
1
1
1
0
0
0
1
0
1
0
0
0
0
1
0
0
1
1
1
1
0
1
0
0
0
1
1
0
1
1
1
1
1
0
0
1
1
0
0
0
1
1
0
0
0
0
1
1
0
0
1
0
1
0
0
0
0
0
1
0
0
1
1
1
1
1
1
0
0
0
0
0
0
1
0
1
1
0
1
1
0
1
0
0
1
1
1
1
0
0
0
0
1
1
1
1
1
0
1
1
1
0
0
0
1
1
0
0
1
1
1
1
0
0
1
1
1
1
1
1
0
1
1
1
1
1
1
0
0
0
0
0
0
0
1
0
1
1
1
1
1
1
1
1
0
1
1
1
1
0
0
0
1
1
0
0
1
0
0
1
0
1
0
1
1
0
0
0
0
0
1
1
0
0
0
0
1
1
1
1
1
1
0
0
0
1
0
0
1
0
1
1
0
1
1
1
0
1
1
1
1
1
1
0
1
0
1
0
0
0
0
1
1
0
1
1
1
0
0
0
0
0
1
1
1
1
0
0
1
0
0
0
0
1
1
1
0
1
0
1
1
1
0
0
0
0
1
1
1
0
1
1
1
1
0
0
0
1
1
1
0
0
0
0
1
1
0
0
0
1
0
0
1
0
0
0
0
0
0
0
0
1
1
1
1
0
0
1
0
0
1
1
1
0
0
0
1
1
0
0
0
0
0
1
1
1
0
0
1
1
1
1
0
0
1
1
1
1
1
1
0
1
1
1
1
0
1
1
1
0
0
0
1
1
1
0
1
1
1
1
1
0
0
0
1
1
1
1
0
0
1
1
1
1
0
1
1
1
1
1
0
1
0
0
0
0
1
1
0
0
0
1
0
1
1
1
0
0
1
1
1
0
0
0
0
1
1
1
0
0
1
1
0
1
0
1
1
1
0
1
1
1
1
1
1
1
1
0
0
0
0
1
0
0
0
0
1
0
1
1
1
1
0
0
0
1
1
1
0
1
0
0
1
0
1
0
0
0
1
1
0
1
0
0
0
0
1
1
0
0
0
1
1
1
1
1
1
1
1
1
1
0
0
1
1
0
1
0
0
1
0
1
0
0
0
0
1
0
1
1
0
1
1
1
1
0
0
1
0
0
1
0
0
0
0
0
0
0
0
1
1
0
1
0
0
0
1
1
0
0
0
1
1
1
0
0
1
0
0
1
1
1
0
1
1
0
1
1
1
1
0
0
0
0
0
1
1
1
0
1
1
0
0
0
1
1
1
1
1
0
1
1
1
1
1
1
1
1
1
1
0
0
1
0
1
1
0
0
0
1
1
1
0
0
1
0
1
0
1
1
1
1
1
1
1
0
1
1
1
1
1
0
1
1
0
1
0
0
0
1
1
0
0
0
1
1
1
0
1
1
1
1
1
0
0
1
0
1
0
0
0
1
1
0
1
1
0
0
0
0
1
1
0
1
1
0
0
1
1
1
1
1
0
1
0
0
1
0
0
0
1
1
1
1
1
1
1
1
1
1
1
0
0
0
0
1
1
0
0
1
1
0
0
0
1
1
0
1
0
1
1
0
1
1
0
0
1
0
0
0
0
0
0
1
0
0
1
1
1
1
1
1
1
1
1
0
0
1
1
1
1
0
0
1
1
1
0
0
0
1
1
1
0
0
0
1
1
0
1
0
0
1
0
0
0
1
0
1
1
1
0
0
0
0
1
0
0
1
1
1
1
1
1
0
0
1
1
1
1
0
0
0
1
1
1
1
1
1
1
1
1
0
0
0
1
0
1
0
0
1
1
0
1
1
1
1
0
1
1
1
1
1
1
0
1
1
1
0
0
0
1
0
0
1
1
0
0
1
0
1
1
1
1
1
1
1
1
1
0
0
0
1
0
0
1
1
0
0
0
0
0
1
0
1
1
1
1
1
1
0
1
0
0
0
1
1
1
0
0
0
1
1
1
1
1
1
1
0
1
1
0
0
0
1
0
1
1
0
0
1
1
0
0
0
1
1
1
1
1
0
0
1
1
1
1
0
1
0
0
0
1
1
0
1
0
0
0
0
1
1
0
1
1
1
0
0
1
0
0
1
1
1
1
1
1
0
0
0
1
1
1
1
1
0
1
0
1
0
1
1
1
0
0
0
1
1
0
1
1
1
1
1
1
1
1
1
0
1
1
1
1
0
1
0
1
1
1
0
1
1
0
1
0
0
1
0
1
1
1
1
1
0
0
0
1
0
0
0
1
0
1
1
0
0
0
1
1
1
0
1
1
1
1
0
1
1
0
1
1
0
1
0
0
1
1
0
1
0
1
1
1
1
0
0
1
1
1
0
0
0
1
1
1
0
1
0
1
1
1
0
0
1
0
1
0
1
1
0
1
1
1
1
1
0
0
0
0
0
1
1
0
0
0
1
0
1
1
1
1
1
0
1
1
1
1
0
1
1
1
1
1
0
0
1
0
0
1
1
1
0
0
1
1
1
1
0
1
0
1
1
1
0
0
1
1
1
1
0
1
1
1
0
1
1
1
1
1
1
0
1
0
0
0
1
1
0
0
0
1
1
0
0
1
0
1
1
1
1
1
0
0
0
0
0
0
1
1
0
1
1
1
1
0
0
1
1
0
0
0
1
1
0
1
1
1
1
1
1
1
1
0
1
0
0
1
1
1
1
0
1
1
1
1
1
1
1
0
0
1
0
1
1
1
1
0
1
1
0
0
0
1
1
0
0
1
1
0
1
1
0
1
0
0
1
0
1
1
0
0
1
1
1
1
1
1
1
1
0
0
0
1
0
0
0
0
1
1
1
0
1
0
1
0
1
0
0
1
0
1
1
1
1
1
0
1
0
0
0
1
1
0
1
1
1
1
1
0
0
0
0
1
1
0
1
1
1
0
1
1
1
1
1
1
1
0
0
1
1
0
1
1
1
1
1
0
1
0
0
0
1
1
0
0
1
1
1
1
0
1
0
0
0
0
1
1
1
1
0
0
1
0
1
1
1
0
1
0
1
0
0
1
1
1
1
0
1
1
1
1
0
1
1
1
0
1
1
1
0
1
1
1
1
0
1
1
0
0
0
0
1
1
1
0
1
1
1
0
0
0
1
0
1
1
1
0
0
0
0
0
0
0
1
1
1
1
1
0
0
0
1
0
0
0
0
1
1
1
1
1
1
1
1
0
0
1
1
0
1
1
1
1
0
0
1
1
1
0
0
0
0
1
1
1
1
1
1
1
1
0
0
1
1
0
1
1
1
0
0
0
0
1
1
1
1
1
1
0
1
1
1
1
1
1
0
1
0
1
1
0
1
1
1
1
1
1
1
1
0
0
0
1
0
1
1
0
1
1
1
0
1
1
0
0
1
0
0
1
1
1
1
1
0
0
1
1
1
0
0
0
1
0
0
1
0
0
0
1
0
1
1
1
1
1
1
1
1
1
1
1
1
0
1
1
1
0
1
0
0
0
0
0
1
1
1
0
0
1
1
1
0
1
1
1
1
1
0
1
1
1
1
1
0
0
1
0
0
1
1
0
1
1
1
0
0
0
0
0
0
1
0
1
1
1
0
0
1
0
0
0
0
1
1
1
1
1
1
0
1
1
1
1
1
1
1
1
0
1
1
1
1
0
0
0
0
0
1
0
1
1
1
1
1
1
1
1
1
1
0
1
1
1
1
0
1
0
0
1
0
1
1
1
1
0
1
1
1
1
0
0
0
0
0
1
0
0
1
0
1
1
1
0
1
1
0
1
1
0
1
1
1
1
1
0
1
1
0
0
0
0
0
0
0
1
1
1
0
0
0
0
1
1
0
0
1
1
1
1
0
1
0
1
1
1
1
1
1
0
1
1
1
1
1
0
0
1
1
1
1
1
1
1
1
1
1
1
0
1
1
1
1
1
0
0
1
1
1
1
1
0
1
0
1
0
1
0
0
0
0
1
0
1
0
1
0
1
0
1
1
1
1
1
1
1
1
0
0
0
1
1
1
1
1
0
0
0
0
0
1
1
0
1
1
0
1
0
1
0
1
1
0
1
1
1
1
0
0
0
1
1
1
1
1
1
1
1
1
1
1
1
1
1
1
0
1
1
0
1
0
0
0
1
1
0
0
1
1
1
1
1
0
1
1
1
1
0
0
0
0
1
1
0
0
0
0
1
1
1
1
1
0
0
1
0
0
0
0
0
0
0
1
0
1
0
1
0
1
0
0
0
0
0
1
1
1
1
1
0
0
0
0
0
0
1
1
0
1
1
1
1
1
1
1
1
1
1
1
1
0
1
1
0
0
0
1
1
1
1
0
0
1
1
1
0
0
1
0
1
1
0
1
1
0
0
0
1
1
1
1
1
1
1
1
1
1
1
1
1
1
1
0
0
1
0
0
0
1
1
1
1
0
0
0
1
0
0
0
0
0
1
0
1
1
1
1
1
1
1
0
0
1
0
1
1
1
1
0
1
1
1
1
1
1
1
1
0
1
0
0
1
0
1
1
1
1
0
1
0
1
1
1
1
1
1
1
0
1
1
1
1
0
1
1
1
1
1
1
0
0
1
1
1
1
0
1
1
0
1
1
1
1
1
0
1
1
1
0
1
1
1
1
0
1
0
0
0
1
0
0
0
0
1
1
1
1
1
1
0
1
1
1
0
1
1
1
1
1
1
1
0
0
0
1
1
0
1
1
1
1
1
1
0
1
0
1
1
1
1
1
0
1
1
1
1
1
0
0
0
1
1
1
1
0
0
1
0
1
1
0
1
1
0
0
0
0
1
1
1
1
1
1
1
1
0
1
1
1
0
1
1
0
1
1
0
0
1
1
0
0
1
1
1
0
1
0
1
0
1
1
0
0
1
1
1
0
0
1
1
0
1
0
1
0
0
1
1
1
1
1
1
1
0
1
0
1
1
0
0
0
0
1
0
1
1
0
1
0
1
1
1
1
1
1
0
1
0
1
1
1
0
1
0
1
0
0
0
1
1
1
1
0
1
1
1
1
1
0
0
1
1
1
1
1
1
0
1
1
1
1
1
0
0
0
1
0
0
1
0
1
1
1
1
0
0
1
1
1
1
1
0
1
1
1
1
1
0
1
0
0
1
1
0
0
1
0
1
0
0
1
1
1
0
1
1
1
1
1
0
0
0
1
1
1
0
1
1
1
1
0
1
1
1
1
1
1
1
1
0
1
0
0
1
1
1
0
1
1
1
1
1
1
0
1
1
1
0
1
1
1
0
0
1
1
1
0
0
0
0
0
1
1
1
1
0
1
1
1
1
1
0
0
0
1
1
1
1
0
1
1
1
0
1
1
1
1
0
1
1
0
0
1
1
1
0
1
1
1
1
1
0
1
0
1
1
1
1
0
0
0
1
1
0
0
0
0
0
0
1
1
1
1
1
0
0
1
1
1
0
0
1
0
1
1
1
1
1
0
0
0
1
1
1
1
1
1
1
1
1
0
1
1
1
0
0
1
1
0
1
0
0
0
0
0
0
1
0
1
0
1
1
1
1
1
1
0
0
0
0
1
1
1
1
0
1
1
1
1
0
0
0
1
1
0
1
1
1
0
0
0
1
1
0
1
1
1
1
1
1
1
0
1
1
1
1
1
1
1
1
0
0
1
1
1
1
1
1
1
1
1
1
0
0
1
1
1
1
0
1
1
0
1
0
1
1
1
0
0
1
0
1
1
1
1
1
0
0
1
1
0
1
1
0
1
1
1
1
0
1
1
1
0
0
0
0
1
0
1
1
1
1
1
1
1
1
1
1
1
0
0
0
1
1
1
0
1
1
1
1
1
1
1
1
1
0
1
1
1
0
0
0
1
0
0
0
0
1
1
0
1
0
0
0
0
0
1
1
0
1
0
1
0
0
1
1
1
1
1
1
1
1
1
0
1
1
1
0
0
0
0
0
1
1
1
1
1
0
0
0
0
0
0
0
0
0
1
1
1
0
1
1
1
1
0
1
0
0
0
0
1
1
0
1
1
1
1
1
1
0
0
1
1
1
1
1
0
0
0
0
1
1
0
1
1
1
0
0
1
1
0
0
1
1
1
1
0
1
0
1
1
1
1
1
0
1
1
1
1
1
1
1
0
1
1
1
1
1
1
1
0
1
1
1
1
0
1
0
0
1
0
0
1
1
1
1
1
0
0
1
1
1
0
1
0
0
1
1
0
0
1
1
1
0
1
0
0
0
0
0
0
0
0
0
0
0
0
0
0
1
0
0
1
0
0
1
1
1
1
0
1
0
0
0
0
1
1
1
1
1
1
0
1
1
1
1
1
1
1
1
1
0
1
0
1
1
1
1
1
1
0
1
1
1
1
0
0
0
0
0
0
1
1
0
1
1
0
1
1
1
0
0
1
1
0
1
1
1
1
1
0
1
1
0
0
1
0
0
1
1
0
0
1
1
0
0
0
0
1
0
1
1
0
0
0
1
1
1
1
1
1
1
1
0
1
1
0
1
0
1
1
1
1
1
1
0
0
0
1
1
1
0
1
1
1
0
0
1
1
1
1
0
0
0
1
1
1
1
1
1
1
1
1
1
0
1
1
0
1
1
0
1
1
1
0
0
1
1
1
1
1
0
1
1
1
1
1
0
1
0
1
1
1
1
1
1
1
1
0
0
1
1
1
0
0
1
1
1
1
0
0
0
1
1
1
1
1
1
1
1
1
1
0
0
1
0
1
0
1
0
1
1
0
1
1
1
0
0
0
1
1
1
0
0
0
0
0
0
1
1
0
1
1
1
1
1
1
1
1
1
0
1
0
1
1
1
1
1
1
1
0
1
1
1
1
0
0
1
1
0
0
1
1
1
0
1
1
1
0
0
0
1
0
1
1
1
1
0
1
1
0
1
1
1
0
0
0
0
1
0
0
1
0
0
1
1
0
0
1
1
1
0
0
1
0
0
1
1
1
1
1
1
1
1
1
0
1
0
1
1
1
1
1
1
1
0
0
0
1
1
1
1
0
0
1
1
1
1
0
0
1
0
1
0
0
1
1
0
1
1
0
1
0
0
0
0
1
1
1
1
1
0
1
0
1
1
1
1
1
0
1
1
0
1
1
1
1
0
1
1
0
0
0
1
1
1
1
0
0
1
1
1
1
1
1
1
0
0
0
0
0
1
1
1
1
1
1
0
0
1
1
0
0
0
0
1
1
1
1
0
0
1
1
0
0
1
1
1
1
1
0
0
0
0
0
0
0
1
1
1
1
1
1
1
1
1
1
0
0
1
0
1
0
1
0
1
1
0
1
1
1
1
1
1
0
1
0
1
1
0
0
1
1
0
1
1
0
0
1
1
0
1
1
0
1
0
1
0
0
0
1
1
1
1
1
1
1
1
1
1
1
0
1
1
1
0
1
0
0
1
0
0
0
1
0
0
1
0
0
0
0
1
1
1
1
1
0
0
1
1
1
1
1
1
0
1
1
1
1
1
1
1
1
0
1
0
1
1
1
0
0
1
0
0
0
0
0
0
0
0
0
1
1
0
0
1
0
0
1
1
0
1
0
1
1
1
1
1
1
1
1
0
1
1
1
1
1
0
0
0
1
1
0
1
1
1
1
0
1
1
0
0
1
1
1
1
1
0
1
1
0
1
1
0
1
1
1
1
1
1
1
1
1
1
0
1
1
1
1
0
0
1
0
0
1
1
1
1
0
1
1
0
0
0
0
1
1
0
0
0
0
1
0
1
1
1
1
1
0
1
1
0
1
1
0
1
1
1
1
0
0
0
0
1
1
1
1
1
1
1
1
1
0
0
1
0
1
1
1
0
0
1
1
1
0
1
1
1
1
1
1
1
1
1
1
0
1
0
0
0
0
0
0
0
1
1
1
0
1
0
0
1
1
1
1
0
0
0
0
0
0
0
1
1
1
0
0
0
1
0
0
0
1
1
0
0
0
1
1
1
1
1
0
0
0
0
0
0
0
1
1
0
0
1
1
1
0
0
0
0
1
1
0
0
1
1
0
0
0
1
0
0
0
0
0
1
1
0
1
0
1
0
0
1
0
0
0
0
1
1
1
1
1
1
1
1
1
1
1
1
0
0
0
1
0
0
0
0
0
1
1
0
0
1
1
1
1
1
0
0
0
0
0
1
1
0
1
1
0
1
1
0
0
0
0
1
1
1
1
0
1
1
1
1
1
1
1
1
0
1
1
1
1
1
0
1
1
1
1
1
0
1
1
1
1
1
1
1
0
1
1
0
0
0
1
0
0
1
1
0
0
0
1
1
0
0
1
0
0
1
1
0
0
1
1
1
1
0
0
1
1
0
0
0
1
1
1
1
1
1
0
0
0
1
1
0
0
1
0
0
0
0
1
0
1
1
0
1
1
1
0
0
0
1
1
1
1
0
1
1
1
1
1
0
1
0
1
1
1
1
0
0
0
0
0
1
1
1
1
1
1
0
0
0
1
1
0
0
0
0
1
1
0
1
0
1
1
0
0
0
1
1
0
1
1
1
1
1
1
0
1
0
1
1
0
1
1
1
0
1
0
1
1
0
1
1
0
0
1
1
0
1
0
1
1
0
1
1
1
1
1
0
0
0
1
1
1
1
0
0
0
0
0
0
0
0
0
0
0
0
1
1
0
0
0
1
1
1
1
1
0
0
0
1
1
1
0
1
1
1
1
0
1
0
1
1
0
1
1
1
1
1
0
0
0
0
1
1
0
0
1
1
1
0
0
1
0
1
0
1
1
1
0
0
1
1
1
1
1
1
1
0
1
1
1
1
0
0
0
1
1
0
0
1
1
1
0
1
0
1
0
0
1
0
1
0
0
1
1
1
1
0
1
1
0
1
1
1
1
1
1
1
1
1
1
1
1
0
1
1
0
0
1
1
1
1
1
1
1
1
1
1
0
1
1
0
0
0
0
0
0
1
1
0
0
0
1
0
1
0
1
1
0
1
1
1
0
1
1
0
0
0
1
0
1
1
0
0
0
1
1
1
1
1
1
1
0
0
1
1
0
0
0
0
1
1
0
0
1
1
1
0
0
1
1
1
0
1
0
1
1
1
1
1
0
0
0
0
0
1
0
0
0
1
1
0
0
0
1
1
1
0
0
0
1
1
1
1
1
1
1
1
0
1
1
1
0
0
1
1
1
1
1
0
0
0
1
0
0
0
0
1
1
1
0
0
0
0
0
1
0
0
1
0
1
1
0
0
1
1
1
1
1
1
0
0
0
0
0
0
0
1
0
1
0
1
0
1
1
1
0
1
0
0
0
0
1
0
1
1
0
0
1
0
0
1
0
0
1
1
1
0
0
1
1
0
1
0
1
1
1
0
1
1
0
1
1
0
1
0
0
0
1
0
1
1
1
1
0
1
1
1
1
1
1
1
1
0
1
0
1
1
0
0
0
0
1
1
1
1
1
0
1
0
1
1
0
0
1
1
0
1
0
0
1
1
1
1
0
1
0
0
0
1
1
1
1
0
1
1
1
0
1
1
1
1
1
0
0
1
0
0
0
1
1
0
1
1
0
0
1
1
1
1
0
1
0
1
1
1
1
1
0
0
1
1
0
1
1
0
1
1
1
1
1
1
1
1
1
1
1
1
1
1
1
0
0
1
0
1
0
1
0
1
0
1
0
1
1
1
0
1
0
0
0
0
0
0
1
1
1
1
1
1
0
0
0
0
0
1
0
1
1
1
0
1
1
1
1
1
0
0
0
1
1
0
0
0
0
1
1
0
1
1
0
0
0
0
1
0
0
0
1
1
1
1
0
1
1
1
1
0
1
0
0
0
0
0
0
0
0
0
1
1
1
0
0
0
1
1
1
1
0
0
0
1
0
0
1
1
1
1
0
0
0
1
0
0
0
1
1
1
1
1
1
1
1
1
1
1
1
1
1
1
1
1
1
0
0
1
0
0
1
0
1
1
1
1
1
1
1
1
1
1
1
1
0
1
0
1
1
1
0
0
1
0
1
1
0
0
1
1
1
1
0
0
0
0
0
0
1
1
1
1
1
0
0
1
0
0
1
1
1
0
1
1
0
0
1
1
1
1
1
1
1
1
1
0
0
1
1
1
1
0
0
0
0
0
0
0
1
1
1
0
0
0
1
1
1
1
1
0
1
1
0
1
1
0
1
1
0
1
1
0
1
1
0
1
1
1
1
0
0
1
1
1
1
0
1
1
1
1
1
0
1
1
1
1
0
1
1
1
1
1
0
1
0
0
1
1
1
1
1
1
1
0
1
0
1
0
1
0
1
1
1
0
0
0
1
0
1
1
0
0
0
0
0
0
0
1
0
0
0
0
1
1
0
0
1
0
0
1
0
0
0
1
0
1
1
1
1
0
0
0
1
0
1
0
1
1
0
1
1
1
1
1
1
0
0
0
1
1
1
0
0
0
0
1
1
1
1
0
0
0
1
1
1
1
1
0
1
1
1
1
0
0
1
1
1
0
1
0
1
0
0
1
1
0
1
0
0
0
0
1
1
1
0
0
1
0
1
1
1
1
1
1
1
0
1
1
1
0
0
0
1
1
1
1
0
1
0
1
0
0
0
0
0
1
1
1
1
0
1
1
0
1
0
0
1
1
1
1
1
0
1
1
0
1
1
0
1
0
0
1
0
0
0
0
1
1
0
1
1
0
1
1
1
1
0
1
0
1
0
1
1
1
1
0
1
1
1
1
1
1
0
1
0
0
0
1
1
1
1
1
1
1
1
1
0
0
1
0
1
0
0
0
1
1
1
1
1
1
1
1
1
0
0
0
0
1
0
1
0
0
0
1
1
1
1
0
0
1
1
1
1
1
1
0
0
0
1
1
1
1
1
1
1
1
0
1
0
1
1
0
0
0
0
1
0
0
1
1
0
1
1
1
1
1
1
1
1
1
0
0
0
1
1
1
1
0
1
0
1
1
0
1
1
0
1
0
1
1
1
1
0
1
1
1
0
1
0
0
1
0
1
1
1
1
1
0
1
1
1
1
1
1
1
1
0
1
1
1
0
0
0
1
1
1
0
1
1
1
1
1
1
0
0
0
1
1
0
1
1
1
0
1
0
1
1
0
1
1
1
0
0
0
1
1
0
1
1
1
1
1
1
1
1
1
0
0
0
0
0
1
1
1
0
0
0
1
1
1
1
0
0
1
0
0
1
1
0
1
1
1
0
0
0
1
1
1
1
0
1
1
1
1
1
1
1
1
0
1
1
1
0
0
0
0
0
0
1
0
0
0
0
1
1
1
1
1
0
0
0
0
1
1
1
1
1
1
1
0
1
1
0
0
0
1
1
1
1
1
1
1
0
0
0
0
1
1
0
1
1
1
1
1
1
1
0
1
1
0
0
0
0
0
1
1
1
1
1
1
1
1
0
0
1
0
1
1
1
1
1
1
0
1
0
1
1
1
0
0
0
0
0
1
0
1
1
0
1
1
0
1
0
0
0
0
1
0
0
1
0
0
0
0
0
0
1
0
0
1
1
1
1
0
0
0
1
1
0
0
1
0
1
1
1
1
0
1
0
0
0
0
0
1
1
1
0
0
1
1
1
1
1
1
0
1
1
0
0
0
0
1
0
0
0
0
1
0
0
1
1
1
0
0
1
1
1
1
0
0
1
1
0
1
1
1
1
1
0
0
0
1
0
1
1
1
1
1
0
1
0
0
0
0
1
0
0
0
1
0
0
1
1
1
1
0
0
1
1
1
1
0
0
0
1
1
1
1
0
1
1
1
1
1
1
1
1
0
0
1
1
1
1
1
0
0
1
1
0
1
1
1
1
1
1
0
0
1
1
0
1
0
1
1
1
1
1
1
0
1
1
1
1
0
1
1
1
1
0
0
1
1
1
1
1
0
0
1
1
0
1
1
0
1
1
1
1
1
0
1
0
0
1
1
1
0
1
1
1
0
1
1
1
0
0
1
1
0
0
0
0
1
1
0
0
0
0
1
1
0
1
0
0
0
1
0
0
1
1
0
0
0
1
1
1
1
1
0
1
1
1
1
1
0
0
1
0
0
0
0
0
1
1
0
1
1
1
0
0
1
0
1
1
1
1
1
0
1
0
0
1
1
1
0
0
0
0
1
1
1
1
1
1
0
1
1
1
0
1
1
0
1
0
1
1
1
1
1
1
1
1
1
0
1
0
0
0
1
1
1
0
1
0
0
1
1
1
1
1
1
1
1
1
1
1
0
1
1
1
1
1
1
1
1
0
1
1
1
1
0
0
1
1
1
0
1
0
1
0
0
1
1
0
1
1
1
0
0
1
1
0
0
0
0
1
1
1
1
1
0
1
0
1
1
0
1
1
1
0
1
0
0
1
1
0
1
1
0
0
0
1
1
0
0
1
1
1
1
1
1
1
0
1
0
1
1
0
0
1
1
0
1
1
0
1
1
0
0
1
1
1
1
1
1
1
0
1
0
1
1
1
1
1
1
1
1
1
1
1
1
1
0
0
1
0
1
1
0
0
0
1
1
1
1
1
0
1
1
0
0
0
0
1
1
1
1
1
1
1
0
1
1
1
0
0
0
1
1
1
1
1
1
0
1
1
0
0
1
1
1
1
1
1
1
1
1
1
1
1
0
1
1
1
1
0
1
1
0
0
1
1
1
0
0
1
1
1
1
0
1
1
1
0
0
1
0
1
1
1
1
0
1
1
1
0
1
0
1
1
0
0
0
0
1
1
1
0
0
0
0
0
0
1
1
1
1
1
1
0
0
1
0
1
0
1
0
1
1
1
0
1
1
1
0
0
0
1
1
1
1
1
0
1
1
0
0
0
1
1
0
1
1
1
0
0
0
1
1
1
1
1
1
1
1
1
1
1
1
1
1
1
1
1
0
1
1
0
1
0
0
1
1
1
0
0
0
1
1
1
1
1
1
1
1
1
1
0
0
1
1
1
0
0
0
0
0
1
1
1
1
1
1
1
1
1
1
1
1
1
1
1
0
0
1
1
1
1
1
1
0
0
0
1
0
1
1
1
1
1
1
1
1
0
1
1
0
1
1
0
1
0
0
0
0
1
1
1
1
1
0
1
0
1
1
0
0
1
0
0
0
1
1
1
0
1
1
1
1
1
1
1
1
1
0
1
1
1
0
1
1
0
1
1
0
0
0
0
1
1
1
1
0
1
0
1
0
1
1
1
1
1
1
1
0
1
0
1
0
0
0
0
1
1
0
0
1
1
1
1
1
1
1
0
1
0
0
1
1
1
1
1
0
1
1
0
0
1
1
0
1
1
1
1
1
1
1
1
1
0
1
1
1
1
0
0
1
0
0
1
1
0
0
0
0
0
1
1
1
1
0
1
1
0
1
0
0
0
1
1
1
1
1
1
1
0
0
0
0
1
1
1
1
0
1
1
0
1
1
0
0
0
0
0
1
1
1
1
1
1
1
1
0
0
1
1
0
1
1
1
1
0
1
1
1
1
0
1
1
1
0
0
0
1
1
1
1
1
1
0
1
1
1
0
0
0
1
1
1
0
0
0
1
1
1
0
0
0
1
0
0
1
1
1
0
1
1
1
0
0
1
1
1
0
0
0
1
1
1
1
1
0
0
1
1
1
0
1
1
1
0
1
1
1
0
0
1
1
1
1
1
1
0
0
1
1
0
1
0
0
1
1
1
1
1
1
1
1
0
0
0
1
1
1
0
0
1
1
1
1
0
1
0
1
0
0
1
1
1
1
1
0
1
1
1
1
0
0
1
1
1
1
1
1
1
1
0
0
0
0
1
0
0
0
1
1
1
1
0
1
1
1
0
0
0
0
1
0
0
1
0
1
1
0
1
1
1
0
0
0
0
0
1
0
1
1
1
1
1
0
0
1
0
0
1
0
1
1
1
1
0
0
1
1
1
0
1
1
0
1
1
1
0
0
1
0
0
0
0
1
1
1
0
0
1
0
0
1
1
1
1
1
1
1
0
0
0
0
1
1
1
1
1
1
1
0
1
0
1
1
1
0
0
1
1
1
1
0
0
1
1
1
0
0
1
1
1
0
0
1
0
0
0
0
1
1
1
1
0
0
0
0
1
1
1
1
1
0
0
1
0
1
1
1
1
1
0
1
0
0
0
1
1
1
1
1
0
1
0
1
1
0
1
1
0
0
1
1
1
1
0
1
0
1
1
0
1
1
1
1
0
1
0
1
1
0
1
1
1
1
0
0
0
0
1
1
1
1
0
0
1
1
0
0
1
0
1
0
0
0
1
1
1
0
1
0
0
1
0
1
1
1
1
1
0
0
1
0
1
0
1
0
1
1
1
1
1
1
1
0
1
0
0
0
0
0
1
0
1
0
0
0
0
1
1
1
1
1
1
0
0
1
0
1
1
1
0
0
0
1
1
1
1
1
1
1
0
0
0
1
1
1
1
1
0
0
1
0
1
1
0
0
0
1
1
1
1
0
0
1
1
1
1
1
1
0
1
0
0
1
0
1
0
1
1
1
1
0
1
1
1
0
0
0
1
0
1
1
0
1
0
1
1
0
0
0
0
1
1
1
1
1
1
1
1
1
1
1
0
0
0
0
1
1
0
1
0
1
0
1
0
0
1
0
1
1
1
1
1
0
1
1
0
1
0
0
0
0
0
1
0
1
0
1
1
0
0
0
0
1
1
1
0
1
1
1
1
1
0
0
1
0
0
0
0
0
1
0
1
0
1
1
1
0
0
1
1
0
1
0
1
1
0
1
1
1
1
0
0
0
1
0
1
1
0
0
1
1
1
1
1
1
1
0
0
0
0
0
1
1
0
0
1
1
1
1
0
0
0
0
0
0
1
1
0
0
1
1
1
1
0
0
0
1
1
1
0
0
0
1
0
1
0
0
0
1
1
0
0
1
1
1
1
0
0
1
1
1
1
0
1
1
1
1
1
0
0
0
1
0
0
0
1
1
0
1
0
1
1
1
1
1
0
0
1
0
1
1
1
1
1
1
1
1
1
1
1
1
1
1
1
1
1
1
1
1
1
1
1
1
1
0
1
1
0
0
1
0
0
0
0
0
0
0
0
1
1
1
0
1
1
1
0
1
1
1
1
1
1
1
1
1
0
0
0
0
1
0
0
1
0
0
1
1
1
1
0
0
0
0
0
0
1
0
0
0
1
1
1
1
1
1
1
1
1
0
0
0
1
1
1
0
1
1
1
1
1
0
1
1
1
0
1
1
0
1
1
0
1
1
0
1
0
1
1
0
0
0
0
0
0
1
1
1
1
1
1
1
1
1
1
1
1
0
0
0
0
1
1
0
0
0
1
1
1
1
1
1
0
1
0
0
0
0
1
1
1
1
0
1
1
0
0
1
0
0
1
1
1
1
1
1
1
1
0
1
0
1
0
1
1
1
1
1
1
1
1
1
1
1
1
0
0
0
1
1
0
0
0
0
1
1
1
0
1
0
1
0
1
1
1
1
1
1
1
0
0
1
0
1
1
0
0
1
1
1
1
1
0
1
0
0
0
0
0
1
0
0
1
1
0
0
1
1
0
0
1
1
1
0
1
1
0
0
1
1
1
0
0
0
0
1
1
1
0
0
0
0
1
0
1
1
1
1
1
1
0
1
1
1
1
1
1
1
1
0
0
1
1
1
1
1
0
1
0
0
1
0
1
1
1
1
1
1
0
0
1
0
1
1
1
1
0
0
0
1
0
0
1
1
0
1
0
0
0
1
1
1
1
1
1
1
1
0
0
1
0
0
0
1
1
0
0
0
1
1
0
1
1
0
0
0
1
1
1
1
1
0
0
0
1
0
0
0
1
1
1
1
1
1
0
0
1
1
1
1
0
1
0
0
1
1
0
0
1
0
1
1
1
1
0
0
0
1
1
1
1
0
1
1
1
0
1
1
1
1
1
0
1
1
1
1
1
1
1
1
0
1
1
0
1
0
1
0
1
1
0
0
0
1
1
0
0
0
0
1
0
0
1
0
1
0
0
1
1
0
1
1
1
0
1
1
1
0
1
1
1
0
1
1
1
1
0
1
0
1
1
1
1
1
1
1
1
0
0
1
1
0
1
0
1
1
1
0
1
1
0
1
1
0
0
1
0
0
0
1
1
1
1
1
1
1
0
1
0
1
0
1
1
1
0
1
1
1
1
1
0
0
0
1
1
0
0
0
1
1
1
1
1
1
1
1
1
1
0
1
0
0
0
1
0
0
1
1
1
1
1
1
0
0
0
0
1
1
1
1
1
0
0
0
0
0
1
1
1
0
1
1
1
1
1
0
1
1
1
0
1
1
0
1
0
1
0
1
1
1
1
0
1
0
0
1
1
1
1
1
1
1
1
1
1
0
1
0
1
0
1
1
1
1
1
1
0
0
1
1
0
0
0
0
1
0
1
1
1
1
0
1
0
0
1
1
0
0
0
0
1
1
1
1
1
0
0
0
1
1
1
1
1
1
1
0
0
0
1
1
0
0
0
1
1
1
1
0
1
1
0
1
0
0
1
1
1
1
1
1
1
0
1
1
1
1
1
1
1
1
0
0
0
1
1
1
0
0
0
1
0
1
0
1
0
0
1
1
1
1
1
1
0
1
0
1
1
0
1
1
0
0
1
1
0
1
1
1
0
0
1
1
0
1
0
1
1
1
1
1
0
0
1
0
1
1
1
1
1
1
0
1
1
0
0
0
0
1
1
0
0
1
1
1
1
0
0
0
1
0
0
0
1
0
0
1
1
0
1
1
1
1
0
1
1
1
0
1
0
1
1
1
1
1
1
0
1
0
1
1
1
1
0
1
1
0
1
1
1
1
1
0
0
1
1
0
0
0
0
1
1
0
1
0
0
0
0
0
0
1
1
1
1
1
1
0
1
1
0
0
1
1
1
1
1
0
0
0
0
0
1
1
1
1
1
0
0
0
1
1
1
0
1
1
1
1
1
1
0
0
1
0
0
1
1
1
1
0
1
0
1
0
1
1
0
1
1
0
0
1
1
1
1
0
1
1
0
1
0
0
1
1
1
0
0
1
1
0
0
1
1
1
0
1
0
1
1
1
0
0
0
0
0
0
1
1
1
1
1
0
1
0
0
0
0
1
0
1
1
1
0
0
0
1
1
1
0
0
1
1
1
1
1
0
1
0
1
0
1
1
1
1
1
1
1
1
0
1
0
1
1
0
1
0
0
0
0
0
1
1
1
1
0
1
1
1
1
1
0
0
1
0
0
1
1
0
1
0
0
0
0
1
1
1
0
1
0
1
1
0
1
1
0
1
1
1
0
0
1
0
1
1
0
0
0
1
0
0
0
1
0
0
1
1
1
1
1
1
0
0
1
1
1
0
1
1
1
0
0
0
0
0
0
1
1
1
0
0
1
1
1
1
1
1
1
1
1
1
1
1
1
1
0
0
0
1
1
1
0
1
1
1
0
0
0
1
0
0
0
1
0
0
1
0
1
1
0
1
0
0
0
1
1
1
0
1
1
1
0
0
1
1
0
1
0
1
0
1
0
0
0
1
1
0
1
1
1
1
1
1
0
0
0
1
1
1
0
1
1
1
0
0
0
1
1
1
1
1
1
1
1
1
0
0
0
0
0
1
1
1
1
1
1
1
1
1
0
1
0
1
1
1
1
1
1
1
1
0
0
0
0
1
1
0
1
1
1
1
1
0
0
0
1
0
1
0
1
1
0
0
0
1
0
1
0
0
0
1
1
0
0
1
1
1
1
0
1
0
1
0
0
1
1
0
0
1
0
0
0
1
1
1
0
1
1
0
0
1
1
0
1
0
1
0
0
0
0
1
0
1
0
1
1
1
1
1
0
0
1
1
1
1
1
0
1
0
1
0
1
1
1
0
0
0
0
0
0
1
0
1
1
1
0
0
0
1
1
1
0
0
1
0
1
1
0
1
0
1
0
0
1
0
0
0
0
1
1
1
1
1
0
0
1
0
1
1
1
1
1
1
1
0
1
0
0
1
1
1
0
1
1
1
0
0
0
1
1
1
1
1
1
0
1
0
1
1
0
1
1
0
1
1
1
0
0
1
1
1
0
1
1
1
1
1
1
1
0
0
0
0
1
0
0
1
1
1
0
0
0
0
0
0
1
0
1
1
1
1
1
0
1
1
1
0
1
1
0
0
1
0
0
1
0
0
1
1
1
1
1
0
0
0
1
1
0
0
1
1
1
0
1
1
0
1
0
0
0
0
0
1
1
0
0
1
0
0
0
0
1
0
1
1
1
0
1
1
1
1
0
1
0
0
1
0
1
1
0
0
0
1
1
1
0
0
0
0
0
0
0
1
0
1
1
0
1
1
0
1
0
1
1
0
0
0
0
0
1
1
1
0
1
1
1
1
1
1
1
1
1
1
0
0
0
0
1
0
1
1
1
1
1
0
0
1
1
1
1
1
1
0
1
1
1
1
1
1
1
1
0
0
0
1
1
1
0
0
0
0
1
1
0
1
0
0
1
1
0
1
1
0
0
0
1
1
1
1
1
0
0
1
1
1
0
0
1
0
0
0
0
1
0
0
0
0
1
0
1
1
1
0
1
1
1
0
1
1
0
0
0
1
1
1
1
0
1
1
0
0
0
0
1
1
1
0
1
1
1
1
1
1
1
1
0
1
0
0
1
0
1
0
0
1
1
1
1
1
0
1
1
0
1
1
1
0
0
1
1
0
1
1
1
1
1
1
0
0
1
1
0
1
0
1
1
1
1
1
0
0
1
1
0
1
1
0
1
1
1
0
0
0
0
0
1
0
1
1
0
1
1
1
0
0
1
0
0
0
1
0
0
1
1
1
1
1
1
0
1
1
0
0
0
0
0
1
1
1
1
1
1
1
1
0
0
0
0
1
1
0
1
1
1
1
1
1
1
1
1
1
0
0
1
1
1
1
0
1
0
1
0
0
1
1
1
0
0
0
1
1
0
1
0
0
0
1
1
0
0
0
0
1
1
1
0
1
1
1
0
0
0
1
1
1
1
1
1
0
1
1
1
1
1
0
0
1
0
0
0
1
1
1
0
0
0
1
0
1
0
1
0
1
1
1
1
1
1
1
1
0
1
1
0
0
1
1
1
0
1
1
1
0
0
0
1
1
0
0
0
0
1
1
1
1
0
1
1
1
1
1
0
1
1
1
1
1
0
1
1
0
0
0
0
0
1
1
1
0
0
1
1
0
0
1
0
1
0
0
1
1
1
1
0
0
0
1
0
1
0
1
1
1
1
0
1
0
1
1
0
0
0
1
1
0
0
1
1
1
0
1
0
0
0
1
1
0
0
0
0
0
1
0
0
1
1
1
0
1
1
1
1
1
0
1
1
1
0
0
0
0
1
0
1
1
0
1
1
0
0
0
0
1
1
1
1
0
0
1
0
0
0
1
0
0
0
1
1
0
0
0
0
0
0
1
1
1
0
0
0
1
1
1
1
1
1
0
0
0
0
0
1
1
1
1
1
1
1
1
1
1
1
1
1
1
1
1
0
0
0
1
1
1
0
0
1
0
0
0
1
0
1
1
0
0
0
1
1
1
1
1
1
0
1
0
0
1
1
1
1
1
1
1
1
1
1
1
1
1
0
0
0
0
1
1
0
1
1
1
1
0
1
0
1
1
1
1
1
1
0
1
0
0
1
1
1
1
1
1
1
0
1
1
1
1
1
1
1
1
1
0
1
0
0
1
1
0
0
0
1
1
1
1
1
0
0
1
0
0
0
0
0
0
0
1
0
1
1
1
0
0
0
1
1
1
1
0
1
0
1
1
1
1
1
1
1
1
0
1
1
0
0
0
1
1
1
1
1
1
1
1
1
1
1
1
1
1
1
1
1
0
0
0
0
1
1
1
1
0
0
1
1
0
0
1
1
1
1
0
1
1
1
1
1
1
0
1
1
1
1
1
1
1
1
1
1
1
1
0
0
1
1
1
1
1
1
1
0
0
1
1
1
1
0
0
1
0
0
1
0
1
1
0
0
1
1
0
0
0
1
1
0
1
1
1
1
1
1
1
1
0
0
1
1
0
0
0
0
0
1
1
1
1
0
0
0
0
1
1
0
1
0
1
1
1
1
1
0
1
0
1
1
1
1
0
1
0
1
1
1
0
0
0
1
1
1
1
0
1
1
1
0
0
0
0
0
0
1
0
1
1
1
1
0
0
0
0
1
0
1
1
0
0
0
0
0
1
0
0
0
1
1
0
0
1
1
1
1
0
1
0
0
0
1
1
0
1
0
0
1
1
0
1
1
0
1
1
1
1
1
1
1
1
0
0
1
0
1
0
0
0
0
1
0
1
0
0
1
1
1
0
0
0
1
1
1
1
0
0
0
1
1
1
1
1
1
1
1
1
1
0
0
1
1
1
1
0
0
0
0
1
1
1
1
0
0
1
0
1
1
0
0
1
0
0
1
1
1
0
1
0
0
1
1
0
0
1
0
1
1
1
0
1
1
1
1
0
0
1
1
1
1
1
1
1
0
0
0
0
1
1
1
0
0
0
1
0
1
1
1
1
1
0
1
1
1
1
1
1
0
1
1
0
0
0
1
1
0
1
0
1
1
1
0
0
1
0
0
0
1
1
0
0
1
1
1
1
1
1
1
1
0
1
1
0
0
1
0
0
0
1
1
0
1
0
0
0
1
0
0
0
1
1
1
1
0
0
1
0
1
0
1
1
1
1
0
0
0
1
1
1
0
0
1
1
1
0
0
1
1
0
1
1
0
1
1
1
1
1
1
1
0
1
0
0
1
0
1
1
1
0
0
0
0
1
0
1
1
0
1
1
1
0
0
1
1
1
1
1
0
0
0
0
0
1
1
0
1
0
1
1
1
1
1
1
0
1
1
1
1
1
0
1
1
0
1
1
1
0
1
1
0
1
1
1
1
1
0
1
1
1
1
1
1
1
1
1
0
0
1
1
0
1
0
1
0
0
0
0
1
1
1
0
1
1
0
1
1
0
0
1
1
0
0
1
0
1
0
1
1
0
0
1
0
0
0
1
0
0
0
0
1
0
0
0
0
0
1
1
1
1
0
1
1
0
0
1
1
1
1
0
0
0
1
0
1
1
1
1
1
1
1
0
1
0
0
0
1
1
1
0
1
1
1
0
0
0
0
1
1
0
1
0
1
1
0
1
1
1
1
0
0
0
1
0
1
1
0
1
0
0
1
1
0
0
1
1
1
0
1
1
1
1
0
0
1
1
0
0
0
1
0
1
1
1
1
0
1
1
1
1
0
1
1
0
0
1
1
0
0
0
0
0
0
1
1
1
1
1
1
1
0
1
1
0
0
0
1
0
1
1
0
0
1
1
1
1
1
1
1
1
1
1
1
1
1
1
1
1
1
1
1
1
1
1
1
0
1
1
0
0
0
1
0
1
1
0
1
0
0
1
1
0
1
1
1
1
1
0
0
0
1
0
0
1
0
0
0
0
1
0
0
0
1
1
1
1
1
1
1
0
0
0
0
0
0
1
1
0
1
1
1
1
1
0
1
1
1
1
1
1
1
1
1
0
1
1
1
1
1
0
1
1
1
1
1
1
1
1
1
1
0
0
0
1
0
0
0
0
0
1
0
0
1
1
0
0
0
0
0
0
1
1
1
1
1
0
0
1
1
1
1
0
0
0
1
1
1
1
1
0
1
0
0
1
1
1
0
1
1
1
1
1
1
1
1
0
1
0
0
0
1
1
1
1
1
1
1
0
0
0
0
0
0
1
0
1
1
1
1
1
1
1
0
1
0
1
1
1
1
1
0
1
1
0
1
1
1
1
1
1
1
1
0
1
0
1
1
1
1
1
1
1
1
1
1
1
1
0
0
0
0
1
1
1
0
0
1
0
1
1
1
0
0
1
1
0
0
0
1
0
1
0
0
1
0
1
0
0
1
1
0
0
0
0
0
0
0
1
1
0
0
0
0
0
0
0
0
0
1
0
0
1
1
1
1
1
1
1
1
0
0
1
1
0
0
0
1
1
0
0
1
1
1
1
1
0
1
1
0
1
0
0
1
1
1
1
1
1
1
1
1
1
0
1
0
0
0
0
1
0
0
1
1
1
1
1
0
1
0
0
0
1
1
1
1
1
1
0
0
0
0
1
0
0
0
1
1
1
1
0
0
0
1
1
1
0
1
1
1
0
1
0
1
1
1
1
1
1
1
0
0
0
1
1
0
1
1
1
1
0
1
1
0
0
1
1
1
1
1
1
0
0
0
0
0
0
1
0
0
1
1
0
1
1
1
1
1
1
1
0
1
1
1
1
0
1
1
1
1
0
1
1
1
1
0
1
1
1
1
1
1
0
0
0
0
1
0
0
1
0
0
0
0
0
0
1
1
0
0
1
1
1
0
1
1
1
0
1
0
1
1
0
0
0
0
0
0
0
0
0
1
1
1
1
1
1
1
1
1
1
0
1
0
1
1
0
0
0
1
0
1
0
0
1
1
1
1
1
1
1
0
1
0
1
0
0
0
1
0
0
1
1
0
0
1
0
1
1
1
1
1
0
1
1
0
1
0
1
1
0
1
0
0
0
1
1
1
1
0
0
0
1
1
0
1
1
0
0
0
0
0
0
1
1
1
1
0
1
1
1
0
0
1
0
0
0
1
0
0
0
1
1
1
1
1
1
1
0
1
1
0
0
1
1
1
1
1
0
1
0
1
0
0
0
1
1
1
1
0
1
1
0
1
1
0
1
1
1
1
1
1
1
1
1
1
1
1
0
0
1
0
0
1
1
1
1
1
1
1
1
1
1
1
1
0
0
1
0
0
1
0
1
0
0
0
0
1
1
1
1
0
1
1
1
1
1
1
1
1
0
1
1
0
0
0
0
0
0
1
0
1
0
1
1
0
1
1
0
1
1
1
1
0
0
0
0
0
1
0
1
1
1
1
1
1
1
1
0
1
1
0
1
1
1
0
1
1
1
1
1
1
0
1
0
0
0
1
1
1
1
0
0
1
0
1
1
1
0
0
1
0
0
0
0
0
0
0
1
0
0
1
1
0
0
1
1
1
0
1
1
0
1
1
1
0
1
1
1
1
1
1
1
1
1
0
0
1
1
0
1
1
1
1
0
0
1
1
1
1
1
0
0
1
1
0
0
0
1
1
1
0
1
1
1
1
1
0
0
1
1
1
1
1
1
0
0
0
1
1
0
1
1
1
1
1
1
1
0
0
1
1
1
1
1
1
1
1
1
0
1
0
1
0
1
0
0
1
1
0
1
1
1
1
1
0
1
1
1
1
1
1
1
1
1
1
1
1
1
1
1
1
1
1
0
1
1
1
0
1
0
1
1
1
0
0
1
0
1
1
1
1
0
0
0
0
0
1
0
1
1
0
1
1
1
0
1
1
0
1
1
0
1
0
1
1
1
1
1
1
1
1
0
1
1
1
0
1
1
1
1
1
1
1
1
1
1
1
1
1
1
1
1
1
1
0
1
0
1
1
0
1
0
0
0
1
1
0
0
0
0
1
1
1
1
0
1
1
1
0
1
0
1
1
1
1
1
1
0
1
1
0
0
0
1
0
1
1
1
0
1
1
0
0
1
0
1
1
0
1
1
1
1
0
1
1
0
0
0
1
1
1
1
1
1
1
0
1
1
1
1
1
1
1
1
1
0
0
0
0
1
1
1
0
1
1
1
1
1
0
1
0
0
0
0
0
1
1
1
1
1
1
0
1
1
0
0
1
1
1
0
0
1
0
0
1
1
0
1
1
1
1
1
1
1
1
1
1
1
1
1
0
1
0
1
1
1
0
0
1
1
1
1
1
1
1
1
0
0
0
1
0
1
1
1
0
1
1
0
1
0
0
1
0
1
0
1
1
1
1
1
1
1
1
0
1
1
1
0
0
0
1
1
1
1
1
0
0
1
1
1
1
1
0
1
1
0
0
0
0
1
0
1
1
0
0
1
1
0
0
1
1
1
0
0
0
1
1
1
1
1
0
0
0
1
1
1
0
1
0
0
1
0
0
1
1
1
1
1
1
1
1
0
0
1
1
1
1
0
0
0
1
0
0
0
1
0
0
0
1
1
1
1
1
1
1
1
1
1
1
1
1
1
0
0
1
0
1
1
1
1
1
1
0
1
1
1
1
1
0
0
0
1
1
0
0
0
0
0
1
1
1
1
1
1
0
0
1
0
0
0
0
0
0
1
1
1
0
1
1
1
0
1
1
1
0
1
0
1
1
1
0
0
1
1
1
1
1
0
0
1
1
0
0
0
1
0
0
0
0
1
0
1
1
0
0
1
1
1
1
1
1
1
1
1
0
1
1
0
0
0
1
1
0
0
0
1
1
0
0
1
1
1
1
1
1
0
0
1
0
1
1
0
0
0
0
1
1
0
0
1
1
1
1
1
1
1
1
0
1
1
1
1
1
1
1
0
1
1
1
1
1
0
1
1
0
1
1
0
1
1
1
0
0
0
1
1
0
1
1
1
1
0
0
0
0
1
0
0
0
0
1
0
1
0
1
1
1
1
0
1
1
1
1
0
0
0
1
1
1
1
1
1
1
1
1
1
1
0
1
0
1
1
0
0
1
1
0
0
1
1
0
1
1
1
0
0
0
0
1
1
1
0
1
1
0
1
0
1
0
1
1
0
0
1
1
0
0
1
1
1
1
1
1
0
0
0
1
0
0
1
1
1
0
1
1
1
1
0
1
1
1
1
0
1
1
0
0
0
1
1
1
1
1
1
0
1
0
0
0
1
1
1
0
0
0
0
1
1
0
0
0
1
0
1
1
1
0
0
1
1
0
1
1
1
1
1
1
1
0
0
0
1
1
0
0
1
0
0
0
0
0
0
0
0
0
0
0
1
1
1
1
0
1
1
0
0
1
1
1
1
1
0
0
1
1
1
1
1
1
1
1
1
0
1
1
0
1
1
1
1
1
0
1
1
1
1
0
1
1
0
1
1
1
0
1
1
1
1
1
0
1
1
1
1
1
1
0
0
1
1
0
0
1
0
1
1
1
1
0
1
1
1
0
1
0
1
1
1
0
1
1
1
0
0
1
1
0
0
1
1
1
1
0
1
0
1
0
1
1
0
1
0
0
0
1
0
0
1
1
1
1
0
0
0
1
0
1
1
1
1
1
1
0
1
1
1
1
1
1
1
1
0
0
1
1
1
1
1
1
0
1
1
1
1
0
1
1
1
1
1
0
1
0
0
0
1
1
0
0
0
0
1
1
0
0
0
0
0
1
1
1
1
1
1
0
1
1
0
0
1
0
1
1
1
0
1
0
0
1
0
1
1
0
1
0
1
1
1
1
1
0
0
1
1
0
0
1
1
1
0
1
1
1
1
1
1
1
1
1
0
0
0
1
1
1
1
1
1
1
0
1
1
0
0
1
1
1
1
1
1
0
0
1
1
1
1
1
1
0
1
0
0
0
1
1
0
0
1
1
1
0
1
1
1
1
0
1
1
0
0
1
1
1
0
0
0
1
1
0
1
1
1
0
0
0
0
1
1
1
1
1
1
0
1
1
1
0
0
0
0
0
0
1
0
1
1
0
1
1
1
1
1
1
1
1
1
1
1
0
1
1
1
1
1
1
1
1
1
1
1
1
1
0
1
1
1
1
0
0
0
1
1
0
1
1
1
1
1
1
1
1
1
1
1
0
0
0
0
1
1
1
1
1
0
1
0
0
1
1
1
0
1
0
0
0
0
1
1
0
1
1
0
0
0
0
0
0
1
0
0
1
1
0
0
0
1
1
1
1
0
1
1
1
1
1
0
1
0
1
1
1
1
1
1
1
1
1
1
1
1
0
1
1
1
1
0
1
1
1
1
1
1
0
0
0
1
0
0
0
1
0
1
1
1
0
1
1
1
0
1
0
1
0
1
0
0
0
1
0
0
0
0
1
1
1
0
0
0
1
1
0
1
0
0
1
1
1
1
0
1
1
1
0
0
1
1
1
1
1
1
1
1
0
1
1
1
1
0
0
1
1
1
1
0
0
1
1
1
1
1
1
1
0
0
1
1
1
0
0
1
1
0
0
1
1
1
1
1
1
1
0
0
1
0
0
1
1
0
0
1
0
0
1
1
1
0
1
1
1
1
1
1
1
1
1
1
1
1
1
1
0
1
1
0
1
1
1
1
1
1
1
1
1
1
1
1
1
1
1
0
1
0
1
0
0
0
0
1
0
0
0
1
1
0
0
1
1
0
0
1
1
0
0
1
0
0
1
1
1
1
0
0
1
1
1
0
1
1
0
1
0
1
0
0
1
0
0
1
1
1
1
1
1
1
0
0
0
1
0
0
1
0
1
1
0
0
1
1
0
1
1
1
1
1
0
0
0
1
0
0
0
1
0
0
1
1
1
1
1
0
0
0
0
0
0
1
1
1
1
1
1
1
1
0
1
1
1
1
1
0
0
1
1
1
1
1
1
1
1
1
0
1
1
1
1
1
1
1
0
0
0
0
0
1
1
1
0
0
0
1
1
1
1
1
0
0
0
1
0
0
0
0
1
1
0
1
1
0
0
0
0
0
0
0
1
1
1
1
0
0
0
1
1
1
1
1
1
1
0
1
0
0
1
0
0
1
1
1
0
1
1
1
0
1
1
1
1
1
1
0
1
1
1
0
0
1
1
1
0
0
0
0
1
0
1
1
1
0
1
1
1
1
1
1
0
0
0
1
0
0
0
1
0
0
1
1
1
0
1
1
1
0
0
0
0
1
0
1
0
0
1
1
0
1
1
0
1
1
1
0
1
0
0
1
0
1
1
0
1
0
0
1
1
1
1
1
1
1
0
0
0
1
1
1
1
1
0
1
1
0
0
1
1
0
0
1
0
0
0
1
1
1
1
1
1
0
0
0
1
0
0
0
0
1
0
1
1
1
0
0
0
0
0
1
1
1
1
1
1
1
1
1
0
0
1
1
0
0
0
1
0
1
1
1
0
1
0
1
1
0
0
1
1
0
0
1
1
0
1
0
0
0
0
1
1
1
0
0
0
0
1
1
1
0
1
1
1
1
1
1
1
1
1
0
1
1
0
1
0
1
1
1
1
0
0
0
1
1
1
1
0
1
0
1
1
0
1
1
1
0
0
1
0
0
1
1
1
1
1
1
1
1
0
1
1
1
1
1
1
1
0
0
1
0
1
0
0
1
1
1
0
0
0
0
0
1
1
1
1
1
1
0
1
0
0
1
1
0
1
0
1
1
0
0
1
1
1
1
1
1
1
1
0
1
1
1
0
1
1
1
0
1
0
1
1
1
0
1
0
1
1
0
0
1
1
1
0
0
1
1
0
0
1
1
1
0
0
1
1
1
0
1
0
1
0
1
1
1
0
0
1
1
1
1
0
0
1
0
1
1
1
1
1
1
0
0
0
0
0
1
1
1
1
1
0
1
1
1
1
0
1
1
1
0
1
1
0
0
1
1
1
1
1
1
1
1
1
1
0
1
0
0
1
1
0
1
0
0
1
1
1
1
0
1
1
1
1
0
1
1
1
1
1
0
0
0
1
1
1
1
0
1
0
1
0
0
1
1
1
0
1
1
1
1
0
0
0
1
1
1
0
1
1
1
0
1
1
1
1
1
1
0
1
1
1
0
0
1
0
1
1
0
0
0
0
1
1
1
1
0
1
1
1
1
1
1
1
1
0
1
0
0
0
0
1
1
0
1
1
1
0
0
1
1
1
1
0
1
1
1
1
0
0
1
1
1
0
1
1
0
1
1
0
0
0
0
0
0
1
1
0
0
0
1
1
1
1
0
1
1
0
0
1
0
0
0
0
0
0
0
1
0
0
0
0
0
0
1
1
1
1
1
1
1
1
0
1
1
1
1
0
1
1
1
0
0
1
1
0
0
0
1
1
1
1
1
0
1
0
1
1
1
1
1
1
1
0
0
0
1
0
0
1
0
0
1
0
0
1
0
0
1
1
1
1
1
1
1
1
0
1
1
1
1
1
0
1
1
1
1
0
1
1
0
1
1
1
1
1
1
1
1
1
1
1
0
1
0
1
1
0
1
1
1
1
1
1
1
0
0
0
1
1
0
1
0
0
1
1
1
1
1
1
0
0
0
1
1
1
0
0
1
1
1
1
1
1
0
1
1
1
0
1
1
0
1
0
0
0
0
0
0
0
0
1
0
1
1
0
1
0
0
0
1
1
0
0
1
1
1
0
1
1
1
1
1
0
1
0
0
1
1
0
0
0
1
0
0
1
0
1
0
0
0
0
0
1
1
1
1
0
0
1
1
0
1
1
1
0
1
1
1
1
1
1
1
1
1
1
1
1
1
1
0
0
0
0
1
0
0
1
1
1
1
1
1
1
1
1
1
1
0
1
1
1
1
0
0
0
1
1
1
1
1
1
1
0
1
1
0
0
0
1
0
1
0
1
1
0
0
0
1
1
1
0
0
1
0
1
0
0
1
1
1
1
1
1
1
1
0
1
1
0
0
0
0
0
0
0
0
0
1
0
0
1
1
1
1
1
0
0
1
1
1
0
1
0
1
1
1
1
0
1
0
1
0
0
1
1
1
1
1
1
1
0
1
0
1
1
0
1
0
1
1
0
1
0
1
0
1
1
0
0
1
1
1
1
1
0
0
1
1
1
1
1
1
1
1
0
1
1
1
0
1
1
1
1
1
1
1
1
1
0
0
0
0
1
0
1
1
0
0
0
1
1
0
1
0
1
1
1
1
1
0
1
0
0
1
0
1
1
1
1
0
1
1
1
0
0
1
1
1
1
1
1
0
1
1
1
0
1
0
0
0
0
1
1
1
1
1
0
1
1
1
1
1
1
1
1
1
1
0
0
1
1
1
1
0
0
0
0
1
1
0
1
0
0
0
1
0
0
1
1
0
0
0
1
0
0
1
0
1
0
1
1
1
0
1
1
0
0
1
1
1
0
1
1
1
0
1
1
1
1
1
1
1
1
0
1
1
1
1
1
1
1
1
1
1
1
0
0
0
1
1
0
1
1
0
1
0
0
1
0
1
0
0
0
0
0
0
1
1
0
0
0
1
0
0
1
0
1
1
0
1
0
1
0
1
0
0
1
1
1
1
1
0
0
0
1
0
0
0
1
0
1
0
0
1
1
1
1
0
0
0
0
0
1
1
0
1
1
0
1
0
0
0
0
1
1
1
1
0
1
1
0
0
0
0
0
1
1
1
1
1
0
0
1
1
0
0
1
1
0
1
0
0
0
0
0
0
0
0
0
1
1
1
0
1
0
0
0
1
1
0
1
0
1
0
0
0
1
0
0
1
1
1
1
0
1
0
1
1
1
0
1
1
1
1
0
0
0
1
1
0
0
0
1
1
0
1
1
1
0
0
0
0
0
0
1
1
1
1
0
0
0
0
0
1
1
0
0
0
0
1
1
0
1
0
1
0
0
1
1
0
0
1
0
1
1
0
0
0
1
1
1
1
1
1
1
0
1
1
0
0
0
0
0
0
1
0
0
1
1
0
1
1
1
0
0
1
1
1
1
0
0
0
1
1
1
1
1
0
1
1
0
1
1
1
0
0
0
0
0
1
1
1
1
1
1
1
0
0
0
0
0
0
1
1
1
0
0
1
1
1
0
1
1
1
1
1
0
0
0
0
0
1
1
0
0
0
1
1
1
1
1
1
0
0
0
0
0
0
0
1
1
0
0
0
1
1
0
1
0
1
1
1
0
0
0
0
0
1
1
1
1
1
1
1
0
1
1
0
0
0
1
0
0
0
1
0
1
1
0
0
1
0
1
1
1
0
0
1
1
0
0
0
1
1
1
1
1
1
0
0
1
1
0
0
1
1
1
1
0
0
0
1
0
1
0
1
1
0
0
1
0
0
0
0
0
0
0
1
0
0
1
1
1
1
0
1
0
1
1
1
1
1
1
1
0
0
0
0
1
1
0
0
1
1
1
1
1
1
1
1
0
0
1
1
1
1
1
1
1
0
0
0
0
1
1
1
1
1
1
0
1
1
1
0
0
1
1
0
0
0
1
1
0
0
0
1
0
1
0
0
1
0
0
1
1
1
0
1
1
0
0
0
0
0
0
0
0
0
1
1
1
1
0
1
1
1
1
1
1
0
0
1
0
1
1
0
1
1
0
1
1
0
0
1
1
0
1
1
1
0
0
0
0
0
1
1
1
1
0
0
0
1
1
0
1
0
0
1
1
0
0
0
1
1
0
0
1
1
1
0
0
1
0
0
0
1
1
1
0
0
0
0
1
1
1
1
1
0
1
1
1
1
1
1
0
1
1
1
1
1
1
1
1
1
0
0
1
0
0
0
0
0
0
1
1
0
1
1
1
0
0
1
1
1
0
1
1
1
1
1
1
0
1
1
1
1
1
0
0
1
1
1
1
0
1
0
0
0
0
0
0
0
0
1
1
1
1
1
1
0
0
1
1
1
1
1
1
1
1
0
1
0
0
0
0
1
1
0
0
1
1
0
1
1
1
0
1
1
0
1
1
0
0
0
1
1
1
1
0
0
1
1
0
1
0
0
1
1
1
1
1
1
0
1
1
0
1
0
0
0
0
0
1
0
1
1
1
0
0
0
0
0
0
0
1
1
0
1
0
0
0
1
1
1
1
1
1
0
0
1
1
1
0
1
1
0
1
0
0
0
0
1
1
0
0
1
1
0
0
0
1
1
1
0
1
0
1
1
1
0
1
0
0
0
1
1
1
1
1
1
1
0
0
0
0
0
0
0
0
1
1
1
1
0
0
0
1
1
1
1
1
1
1
1
0
1
0
1
1
1
1
1
0
0
0
0
1
1
1
0
1
0
1
1
1
1
0
1
1
1
1
1
1
1
1
0
1
1
1
0
1
0
0
0
1
0
1
0
0
1
1
1
0
0
0
0
1
0
0
0
0
0
1
1
0
0
1
0
0
1
1
1
1
1
0
1
1
1
1
0
0
0
0
0
1
1
1
1
1
1
1
1
1
1
0
1
1
0
1
0
0
1
1
1
0
1
0
0
0
0
1
1
1
1
1
1
1
1
0
0
1
1
0
0
0
0
0
1
0
0
0
0
0
0
0
1
1
0
0
1
1
0
0
0
1
1
1
1
0
0
0
0
0
0
0
1
1
1
1
1
1
1
1
0
0
1
1
1
0
1
0
1
1
1
1
1
1
1
1
1
1
0
0
0
1
1
1
1
1
1
0
1
1
0
0
0
0
0
1
1
1
1
0
0
0
0
0
0
1
1
1
0
1
1
0
1
1
1
1
0
1
0
1
1
0
1
1
1
0
1
1
0
0
1
1
0
1
1
0
1
1
0
1
0
1
1
1
0
0
0
0
1
1
1
0
1
1
0
0
1
1
1
1
1
1
1
0
0
1
1
1
1
1
1
0
1
0
1
0
0
1
0
1
0
1
1
0
0
1
0
0
1
0
1
0
0
0
0
1
0
1
1
0
1
1
1
1
1
0
1
0
0
1
0
1
0
1
1
1
1
1
1
0
1
0
1
0
1
1
0
1
1
0
0
1
0
1
1
0
0
1
0
1
0
0
0
0
1
0
1
1
1
0
1
1
1
1
1
1
1
1
1
1
1
1
1
1
0
0
0
0
0
0
0
1
1
1
1
1
1
1
0
0
0
1
1
1
0
0
0
0
1
0
1
0
1
1
0
0
1
1
1
0
1
0
0
0
1
0
0
0
1
1
1
0
0
0
0
0
1
1
0
0
1
0
1
1
1
1
1
1
0
0
0
0
0
0
1
1
1
0
0
0
0
1
1
0
0
0
1
0
0
1
1
0
1
0
0
0
1
1
1
1
1
1
1
0
0
1
1
1
1
0
1
1
1
1
1
0
1
1
1
1
0
1
1
1
1
0
0
0
0
1
0
0
1
0
0
1
1
0
0
1
1
0
0
1
1
0
1
1
1
1
0
1
0
0
0
0
1
1
1
0
0
1
1
0
1
1
0
0
1
1
0
1
1
0
1
1
1
1
1
0
0
0
1
1
1
1
1
0
1
0
1
1
0
1
1
1
0
0
0
0
1
1
1
1
1
1
0
0
0
1
1
1
1
1
0
0
1
1
0
0
1
1
0
0
0
0
0
0
1
0
0
0
1
1
1
1
1
0
1
0
0
0
0
0
0
0
0
0
0
1
1
1
1
1
1
0
1
1
0
1
1
1
1
1
1
1
1
1
0
0
1
0
0
0
0
1
1
0
0
1
0
1
0
1
0
0
0
0
0
0
0
1
0
1
0
1
1
1
0
1
1
1
0
0
1
0
0
0
1
0
0
0
0
1
0
1
1
1
0
1
1
0
1
1
1
1
0
0
0
1
1
1
1
0
0
1
1
1
1
1
0
0
0
0
0
1
1
1
0
0
0
1
1
0
0
1
1
1
0
1
1
1
1
1
0
1
0
0
1
1
1
0
0
0
1
0
1
1
1
1
1
0
1
0
1
0
0
0
1
1
1
0
0
0
1
0
0
0
0
1
0
1
1
1
0
0
1
1
1
1
1
1
0
0
0
0
1
1
0
1
1
1
0
1
1
0
0
0
1
1
1
1
0
0
1
0
1
1
0
0
0
0
1
0
0
0
1
1
0
1
0
1
0
0
0
0
1
1
1
1
1
1
1
1
0
0
0
0
1
1
1
0
0
0
0
1
1
0
0
1
0
1
0
0
1
0
0
1
0
0
1
1
1
1
0
1
1
1
0
1
1
0
0
0
0
1
1
1
1
1
1
1
0
0
0
0
0
0
1
1
1
1
0
0
1
1
1
1
1
1
1
1
0
1
1
1
1
1
1
0
0
1
1
1
1
0
0
0
1
0
1
1
1
0
0
0
0
1
0
1
0
1
0
1
1
0
0
1
1
1
0
0
0
0
0
1
0
0
0
1
1
0
0
0
0
0
1
0
0
0
1
1
1
0
1
0
1
0
1
1
0
1
1
1
0
1
1
1
1
1
1
1
0
1
1
0
1
1
1
0
0
0
0
1
1
1
1
0
1
1
1
1
0
1
0
1
0
1
0
0
0
1
1
1
0
1
1
1
0
1
0
0
1
1
1
1
0
0
1
1
1
1
1
1
1
1
1
1
1
1
1
0
1
1
1
1
0
0
1
1
0
1
1
1
1
1
1
1
0
1
1
0
0
1
0
1
1
0
1
1
0
0
1
1
0
1
1
0
1
1
0
0
0
1
0
1
0
0
0
1
1
1
1
1
1
1
1
1
0
1
0
0
0
0
1
1
1
0
1
1
1
1
1
1
0
0
0
0
1
1
1
0
0
1
1
1
0
0
0
1
0
1
1
1
1
1
1
1
0
0
1
1
0
1
0
0
1
1
0
1
0
0
1
0
0
0
0
1
1
1
1
1
0
1
1
1
0
1
1
1
0
1
1
1
0
1
0
1
1
0
1
1
0
1
1
1
1
1
1
1
0
0
1
1
1
0
1
1
1
1
1
0
1
0
0
1
1
1
1
1
0
1
1
0
0
1
1
0
1
1
0
1
1
0
1
1
0
0
0
0
0
0
1
1
1
1
1
0
1
0
1
1
0
0
1
1
1
1
1
0
0
0
1
1
1
1
1
1
1
1
1
1
1
1
1
1
1
1
0
0
1
1
1
1
1
1
1
1
1
1
0
1
1
1
1
1
0
1
1
1
1
1
1
0
1
1
1
1
0
1
0
1
0
1
1
0
0
0
1
1
1
0
1
0
0
1
0
0
0
1
1
0
1
1
1
0
0
1
1
1
0
1
0
1
1
1
0
1
1
1
1
1
0
1
0
0
1
1
0
1
0
0
1
1
0
0
0
1
1
0
1
1
1
1
1
1
0
0
1
0
0
1
1
1
0
1
0
1
1
0
1
1
0
0
1
1
1
1
1
1
1
1
1
1
0
0
0
1
1
0
1
0
1
0
0
1
1
1
0
1
0
1
1
0
0
0
1
0
1
1
1
0
0
1
0
0
0
0
0
1
0
1
0
0
0
1
1
1
1
0
0
0
1
1
0
1
1
1
0
0
0
0
1
0
0
1
1
1
1
0
1
1
1
1
0
1
0
1
1
0
0
0
0
1
1
0
1
1
1
1
1
1
0
0
0
0
1
1
1
1
1
1
1
1
1
1
1
0
1
1
0
1
0
1
1
1
1
1
1
1
1
1
1
1
1
0
1
1
1
1
0
0
1
1
1
1
1
1
1
1
1
0
0
1
0
0
1
1
1
1
1
1
0
0
1
1
0
1
1
1
0
0
0
1
1
0
1
1
1
1
1
0
0
1
1
1
0
0
1
1
0
1
0
1
1
1
1
0
1
1
0
0
0
0
0
0
1
1
1
1
0
1
1
0
1
1
1
1
1
0
1
1
0
0
0
0
1
1
1
1
0
1
0
1
0
0
0
1
1
1
1
0
1
0
0
1
0
0
1
1
1
1
1
1
1
1
0
0
0
0
0
1
1
1
1
1
1
1
1
1
0
0
1
0
0
1
1
0
0
0
0
1
1
1
1
1
1
1
0
0
1
1
0
1
1
1
0
1
0
0
0
0
0
0
1
0
1
1
1
0
1
1
1
1
1
1
1
1
1
1
1
1
0
1
1
1
1
1
0
0
1
1
1
1
1
0
1
0
0
0
0
1
1
1
0
0
0
0
0
1
1
0
0
0
0
0
0
0
1
1
1
1
1
1
1
1
1
1
1
1
1
0
1
1
1
1
1
1
0
1
1
0
1
1
1
1
0
1
1
1
1
0
0
1
1
0
0
0
1
1
1
1
1
0
0
1
1
0
1
0
1
1
1
1
1
0
0
1
1
1
1
0
1
1
1
1
1
1
0
0
1
1
0
0
0
0
1
1
1
0
0
1
1
1
1
1
0
0
0
0
1
1
1
1
1
1
1
1
1
0
1
1
1
1
1
1
1
0
1
1
1
1
1
1
1
1
1
1
1
1
1
1
1
1
0
0
1
0
0
0
0
1
0
1
0
0
0
0
0
0
1
0
0
0
1
0
0
0
1
0
1
1
1
1
1
1
0
1
1
1
1
1
1
0
1
1
0
1
1
0
1
1
1
1
1
1
1
0
0
0
1
1
0
0
0
1
1
1
1
1
1
0
0
1
1
0
0
0
0
1
1
0
0
1
1
0
1
1
1
1
1
0
1
1
0
0
1
1
0
1
1
1
1
0
1
0
1
0
0
1
1
1
0
0
0
1
0
0
0
1
1
1
0
1
1
1
1
1
1
1
1
1
0
0
1
1
1
1
1
1
1
0
1
1
1
0
1
0
0
1
1
1
0
1
1
1
1
1
1
1
1
1
1
0
1
1
1
0
1
0
1
1
1
1
0
0
0
1
1
1
1
0
0
0
1
1
1
0
0
1
1
1
1
1
0
1
1
1
1
1
0
0
0
0
1
0
1
0
1
1
1
1
0
1
1
0
0
0
0
1
0
1
0
0
0
1
1
0
1
0
1
1
1
0
1
1
0
0
1
1
1
0
0
0
0
0
1
1
0
0
1
1
1
1
1
1
1
0
1
1
0
1
1
0
0
0
1
0
1
1
1
1
0
0
1
0
1
1
1
0
0
0
0
1
1
0
1
1
1
1
1
0
1
0
1
1
1
1
0
1
0
0
1
1
0
1
0
1
1
1
1
1
0
0
0
1
1
0
0
0
1
1
1
1
1
1
1
0
0
0
0
0
0
0
1
0
0
0
0
1
0
0
1
1
1
1
1
0
1
0
1
1
1
1
1
1
1
1
1
1
0
0
1
0
1
0
0
1
1
0
1
0
1
1
1
0
1
1
1
1
0
0
0
0
0
0
1
1
1
1
1
0
0
1
0
0
1
1
1
1
1
1
1
1
1
0
1
1
1
1
1
1
0
1
1
0
1
1
1
1
1
1
1
1
1
1
1
1
1
1
1
1
1
0
1
0
0
0
1
0
1
1
0
1
1
1
1
1
1
0
1
1
1
0
1
0
1
1
1
1
1
1
1
1
0
0
0
0
1
1
1
1
1
1
1
1
0
0
0
1
0
1
0
1
1
0
0
1
1
0
1
0
1
1
1
0
1
0
0
1
0
0
1
1
0
1
1
1
1
1
0
0
0
0
0
1
0
1
1
1
1
1
1
1
0
1
1
1
0
1
1
1
0
0
0
1
0
0
1
1
0
1
1
0
1
0
1
0
0
1
1
0
0
0
1
1
0
1
1
0
0
0
0
0
1
0
1
0
0
0
0
0
0
0
1
1
1
0
1
1
0
0
0
0
0
0
1
0
1
0
1
0
0
1
1
1
1
1
0
1
1
1
1
0
0
0
0
1
1
1
1
0
1
1
1
0
1
0
0
1
1
0
0
0
1
0
1
1
0
1
1
1
0
1
0
0
0
0
1
0
1
1
0
0
0
1
0
0
0
1
0
0
0
0
0
0
1
1
1
0
0
1
1
1
0
1
0
1
1
1
1
1
1
1
1
1
1
0
0
1
1
1
0
0
1
1
1
1
1
1
1
0
1
0
0
1
1
0
0
0
1
0
1
1
1
1
1
0
1
1
1
1
0
1
0
1
1
1
0
1
1
1
0
1
1
1
1
1
1
1
1
1
1
1
1
0
0
0
0
1
1
1
1
1
0
0
1
0
1
1
1
0
1
0
0
0
0
0
1
0
0
0
1
1
1
1
1
1
0
1
1
1
0
1
1
1
0
0
1
1
1
0
0
0
0
0
1
1
0
0
1
1
0
0
0
1
1
0
0
1
1
1
1
0
1
1
1
0
1
1
1
0
1
0
1
0
1
1
0
1
1
0
0
1
1
0
0
0
1
1
1
0
0
0
1
0
0
0
1
1
1
1
0
0
0
1
0
1
1
1
1
1
1
0
0
0
1
1
0
1
1
0
0
1
1
1
0
0
0
1
0
1
1
1
1
0
1
1
0
1
0
0
1
1
1
1
1
0
0
0
1
1
0
0
0
0
1
0
1
0
1
1
1
1
1
1
1
0
1
1
1
1
0
1
0
1
1
1
1
1
1
0
0
1
1
1
1
1
0
1
1
1
1
1
0
0
1
1
1
1
1
0
0
0
0
0
1
1
1
0
1
0
1
1
0
1
0
1
1
1
0
1
1
0
1
0
0
0
0
1
1
1
1
1
0
0
1
0
1
1
1
1
1
1
1
0
0
1
0
0
1
1
0
1
1
0
0
1
1
1
1
1
0
0
1
0
1
0
0
0
0
0
1
1
1
0
1
0
0
1
1
0
0
1
1
0
0
1
1
0
1
1
0
0
1
1
0
1
1
0
1
0
0
1
1
1
0
1
0
1
1
0
0
0
1
1
0
1
1
0
0
1
1
0
1
1
1
0
0
0
0
0
1
1
1
1
0
1
1
1
1
0
1
1
0
1
1
0
0
1
1
1
1
1
0
1
1
1
1
1
1
1
1
1
1
1
1
1
1
0
0
0
0
0
1
0
1
1
0
0
1
1
0
1
1
1
1
0
0
1
1
1
1
1
1
0
0
0
1
1
0
1
0
0
1
1
1
1
1
1
0
1
0
1
0
0
0
0
1
1
1
1
1
1
0
0
0
1
0
1
0
1
1
0
1
1
1
1
0
1
1
1
1
1
1
0
0
1
0
0
1
1
1
0
1
0
1
1
1
0
0
0
1
0
0
0
1
1
0
1
1
0
1
1
0
1
0
1
0
0
0
1
0
0
0
0
1
1
1
0
1
0
1
1
1
1
0
0
1
1
1
0
1
1
1
1
1
1
1
1
1
1
0
1
0
0
0
0
1
0
0
1
0
0
1
1
1
0
1
1
0
1
1
1
1
1
1
1
1
1
1
1
1
0
1
1
1
0
1
1
1
1
1
1
1
1
1
1
0
1
1
0
1
1
1
0
1
1
1
1
1
0
0
0
1
0
1
1
0
0
1
1
1
0
0
0
1
0
1
1
0
1
1
1
1
1
1
1
1
0
0
0
0
0
1
0
1
1
1
1
1
1
0
0
0
1
1
0
0
0
0
1
1
1
1
1
0
1
0
1
1
0
1
1
1
1
1
1
0
1
1
0
1
1
1
0
1
1
1
0
1
0
1
1
0
0
0
1
1
0
1
1
1
1
1
1
1
1
0
0
0
0
1
1
0
0
1
1
1
0
0
0
0
1
1
1
0
1
0
0
0
1
1
1
0
1
1
0
0
1
1
0
0
1
1
1
1
0
1
0
1
1
1
1
1
0
1
0
1
1
1
0
0
0
1
1
0
0
1
1
1
1
1
1
1
0
0
0
1
0
0
1
1
1
1
1
0
1
1
1
1
1
1
1
0
0
1
1
1
1
0
0
0
0
0
1
1
1
0
1
1
1
1
1
1
1
1
1
1
1
1
1
1
1
1
1
0
0
0
1
1
1
0
1
1
1
0
0
0
0
0
0
0
1
1
0
1
0
1
0
1
1
0
1
0
1
1
0
0
1
1
1
1
0
0
0
0
0
0
0
1
1
1
1
1
1
0
1
0
1
1
0
0
1
1
1
1
1
1
1
1
0
0
1
0
1
1
1
1
1
1
1
0
0
0
0
0
0
1
1
1
1
0
0
0
0
1
1
1
0
0
1
1
1
1
1
0
0
0
0
1
1
0
1
0
0
0
0
1
0
0
0
0
1
1
1
1
0
1
0
1
1
1
1
1
1
1
0
1
1
0
0
0
1
0
1
0
0
0
1
1
1
1
1
1
1
1
0
1
0
0
0
1
1
1
1
1
0
0
0
0
1
1
0
1
0
0
1
1
0
0
0
1
0
0
1
1
1
0
0
0
0
0
1
1
1
0
0
1
1
1
1
1
1
1
1
0
0
0
0
1
0
1
1
1
1
0
0
0
1
0
1
1
0
1
1
1
0
0
0
0
1
1
1
0
0
1
1
0
0
0
1
1
1
1
0
0
1
0
0
0
1
1
1
0
0
1
0
0
1
0
0
0
1
1
1
1
1
1
1
1
1
1
0
0
0
1
1
0
0
0
1
1
1
1
1
1
1
1
1
1
1
1
1
0
0
1
1
1
1
0
0
1
1
1
1
1
1
0
1
1
0
0
0
0
0
0
0
0
0
1
1
0
0
1
0
0
1
1
0
0
0
0
1
0
0
1
0
1
0
0
0
1
1
1
1
1
1
1
0
1
1
1
1
1
1
1
0
0
0
0
0
0
0
1
1
1
0
0
0
0
0
0
1
1
0
0
0
0
1
1
1
1
0
0
0
1
0
0
0
1
0
0
0
1
0
1
1
1
1
0
1
0
1
1
1
0
1
0
1
1
0
0
1
1
1
1
1
0
1
0
0
1
1
1
1
0
0
0
1
1
0
1
1
1
1
0
1
1
0
1
1
1
1
1
1
0
0
0
0
1
0
1
1
1
1
1
0
1
1
1
1
1
1
0
1
0
1
1
1
0
1
0
0
0
0
0
1
1
0
0
1
0
1
1
1
0
1
1
0
0
1
1
1
0
0
1
1
1
1
0
0
0
1
0
1
0
1
1
1
1
1
1
1
0
1
1
1
0
0
0
0
1
1
1
1
1
1
1
1
1
0
0
1
0
1
1
1
1
0
1
1
0
1
1
1
1
0
1
0
0
0
0
0
0
1
1
1
1
1
1
0
1
1
1
1
1
0
1
0
1
1
1
1
1
0
1
1
1
1
1
0
1
0
0
1
1
1
1
0
1
1
1
0
1
0
1
1
1
1
0
1
0
1
0
1
1
1
1
0
1
0
0
1
1
0
0
1
1
1
1
1
1
1
1
1
0
0
0
0
0
0
1
1
1
1
1
1
1
0
0
0
0
0
0
1
1
0
0
1
1
0
1
0
0
0
1
1
1
1
1
1
1
1
1
1
0
1
1
1
0
1
1
1
1
1
1
0
0
0
0
1
0
0
0
1
1
1
0
1
1
1
1
0
0
0
1
1
1
1
0
0
0
1
1
0
0
0
0
0
0
1
1
0
0
1
1
0
0
0
1
0
0
1
1
0
0
1
0
1
1
1
1
1
0
1
1
0
1
1
0
0
0
1
0
1
1
0
1
1
1
0
0
1
1
1
0
1
0
1
1
0
1
1
1
1
1
1
1
0
1
1
1
1
0
1
1
0
1
0
0
1
1
0
1
1
0
0
1
1
1
1
1
0
1
0
0
1
1
1
1
1
0
0
0
1
1
1
1
0
0
0
0
1
0
1
0
1
1
1
1
1
0
0
0
0
0
0
1
0
0
1
1
1
0
1
1
1
1
0
0
1
1
1
0
0
0
0
1
0
0
1
1
0
1
1
1
1
1
1
1
0
1
1
0
0
1
1
1
1
1
1
0
1
1
1
1
1
1
0
1
0
1
1
0
1
1
0
0
1
1
1
1
1
1
1
0
1
1
1
1
0
0
0
1
1
1
0
0
1
1
1
1
1
1
0
1
0
0
1
1
1
0
0
0
0
0
1
0
0
1
0
1
1
0
0
1
1
1
0
0
0
0
1
1
1
1
0
0
1
0
1
1
1
0
1
1
1
1
1
1
1
1
1
1
1
1
1
1
0
1
1
1
0
0
0
1
1
1
1
0
1
1
0
1
0
1
1
1
1
1
1
1
1
1
1
1
1
1
1
1
1
0
1
1
1
1
1
0
1
1
0
0
1
1
0
0
1
0
0
1
1
1
1
1
1
1
1
0
1
1
1
1
1
1
1
1
1
1
0
0
0
1
0
1
1
0
1
1
0
1
1
1
0
1
1
1
1
0
0
0
1
1
1
0
1
0
1
1
1
1
1
0
1
1
1
1
1
1
1
1
1
1
1
1
1
1
1
1
1
1
1
0
0
0
0
0
0
0
0
1
0
0
1
0
0
0
1
1
0
1
0
0
0
1
1
1
0
0
1
1
1
1
0
1
0
0
0
1
0
1
1
1
0
0
1
1
0
1
0
1
0
1
0
1
1
0
0
1
0
0
1
1
1
0
0
1
1
0
1
0
1
1
1
0
0
1
0
1
1
0
0
1
1
1
0
1
1
1
1
1
1
1
0
1
1
1
1
1
1
1
1
1
1
1
1
0
1
0
0
1
1
0
1
0
1
0
1
0
0
1
0
0
1
1
0
1
1
1
1
1
1
1
1
1
0
1
1
0
1
1
1
0
0
1
1
0
0
0
1
0
0
0
0
0
1
0
0
1
1
1
1
1
0
1
1
0
0
0
1
1
0
1
0
0
0
1
1
0
0
0
1
0
0
1
1
1
1
1
0
1
1
1
0
1
1
1
0
0
0
1
1
0
1
0
0
1
1
1
0
0
0
0
1
0
1
0
1
1
0
0
0
0
1
1
1
1
1
1
1
1
1
0
0
0
1
0
1
1
0
1
0
1
1
0
0
0
0
1
1
1
1
0
1
1
1
1
0
0
0
0
1
0
1
0
1
0
0
1
1
0
0
1
1
1
1
0
1
1
1
0
0
1
1
1
1
1
1
0
1
1
0
0
1
0
0
0
0
0
1
1
1
1
0
0
0
0
0
0
1
1
1
1
1
1
0
0
1
1
0
0
1
0
1
0
0
0
0
0
0
0
1
1
0
1
1
1
1
0
1
0
0
0
1
1
0
0
1
0
1
1
1
1
0
1
1
1
1
1
1
1
0
0
0
1
0
1
0
1
1
0
0
0
0
0
1
1
0
0
0
0
1
1
0
1
1
1
0
0
1
0
0
1
1
1
1
1
0
1
1
0
1
1
1
0
1
1
1
1
1
1
0
0
0
1
1
0
1
1
0
0
0
0
0
0
0
1
0
1
1
0
1
0
1
1
1
0
0
0
0
1
1
1
1
0
0
0
0
1
1
1
1
0
1
0
1
1
0
1
0
1
0
0
0
0
1
1
0
1
1
1
1
0
1
0
0
0
1
1
1
0
0
0
1
0
1
0
1
1
1
1
0
1
1
0
0
0
0
0
0
1
1
1
1
0
0
0
1
0
1
0
1
0
0
0
0
1
0
1
1
1
1
0
1
1
0
0
1
1
1
0
1
1
0
1
1
1
1
1
0
0
0
1
1
1
0
0
1
0
0
1
1
0
1
1
0
1
1
1
0
1
1
1
0
1
0
0
1
1
0
0
1
0
1
1
0
1
1
1
1
0
0
0
0
0
1
1
0
1
1
1
0
0
0
1
1
1
1
1
1
0
1
1
0
1
0
0
0
1
1
1
1
0
0
1
0
0
0
1
0
1
1
1
0
1
0
1
0
1
0
0
1
1
1
0
1
0
0
1
0
1
1
1
1
0
1
1
0
1
1
1
0
0
1
0
1
1
0
1
1
1
1
0
0
1
0
1
1
0
0
1
0
1
0
1
0
0
1
1
1
0
1
0
1
1
0
0
0
0
1
0
1
1
1
1
0
0
1
0
0
1
1
1
1
1
1
1
1
1
0
0
0
1
0
1
1
0
1
1
1
1
1
0
0
1
0
0
1
0
1
1
1
0
0
1
1
1
0
1
0
0
0
1
0
1
1
0
0
0
1
0
1
1
0
0
0
1
1
0
0
1
1
0
0
1
0
1
1
1
1
0
0
1
0
1
0
0
0
1
1
0
0
1
0
0
1
0
0
1
1
1
0
1
1
1
1
1
1
1
1
0
1
1
0
0
0
0
1
1
1
0
1
0
0
0
1
0
0
1
0
0
0
0
1
1
0
1
1
0
0
0
1
1
0
0
1
0
0
0
0
0
0
0
1
0
0
1
1
1
1
1
1
0
0
0
1
1
0
1
0
1
1
1
0
0
0
0
0
0
0
1
1
0
1
0
0
0
1
1
0
0
1
1
0
0
1
0
1
1
1
1
0
0
1
0
0
1
0
1
1
1
1
1
1
1
1
0
0
1
1
0
1
1
0
1
0
1
1
0
0
1
0
1
1
1
0
1
1
0
0
0
0
1
1
1
1
0
0
1
1
1
0
1
1
0
1
1
1
0
0
0
1
1
0
0
1
1
1
0
1
1
0
0
0
1
1
1
0
0
1
1
1
1
1
1
1
0
1
1
1
0
0
1
1
1
1
1
0
1
0
1
1
1
0
1
1
1
1
0
0
0
0
0
1
0
0
0
1
1
0
0
1
1
0
0
0
1
1
0
0
1
1
1
1
1
1
1
1
0
0
0
1
1
1
1
0
0
1
0
0
1
0
0
0
0
0
0
0
0
0
1
1
1
0
1
1
1
1
1
0
0
1
1
1
1
1
1
1
0
0
1
1
1
1
0
1
1
0
1
1
0
0
0
0
1
1
1
0
1
0
1
0
1
0
1
1
1
1
0
1
1
1
1
1
0
1
1
0
1
1
1
1
1
1
1
1
1
1
0
1
0
0
0
0
0
0
1
1
1
1
1
1
0
1
1
1
1
1
0
0
0
1
1
1
0
1
1
1
1
0
0
0
0
1
0
0
0
0
1
1
1
1
1
1
0
0
1
1
0
1
1
1
1
1
1
1
1
0
0
1
1
0
0
0
1
1
1
1
1
0
0
1
1
0
0
0
1
1
1
1
0
1
0
0
1
0
0
1
1
0
0
1
0
0
0
0
1
0
0
0
1
1
1
1
0
0
1
0
0
0
0
1
1
0
0
0
1
1
0
0
1
1
0
1
1
0
1
0
0
0
0
1
0
1
1
0
0
0
1
0
1
1
1
1
0
0
0
1
1
1
0
1
1
0
0
1
1
0
0
1
1
0
0
1
1
1
1
0
0
1
1
1
0
0
0
1
1
0
0
1
0
1
1
1
1
0
0
0
1
1
1
1
1
1
1
1
1
0
0
1
1
1
0
1
1
0
1
1
1
0
1
1
0
1
1
1
1
1
0
0
0
1
0
0
0
0
1
0
0
0
1
0
0
1
0
1
1
1
1
1
1
1
1
0
1
1
1
1
1
0
1
1
1
0
0
0
1
0
0
1
1
1
1
0
1
1
0
1
1
1
0
0
1
0
0
1
1
0
0
0
1
1
0
0
1
0
1
1
1
1
1
0
0
0
1
1
0
0
0
0
0
1
1
1
1
1
0
0
0
0
0
1
1
1
1
1
1
1
0
1
1
1
1
0
1
0
1
1
1
0
0
1
1
1
1
1
0
0
1
0
1
1
0
1
0
1
0
0
1
1
1
0
1
1
1
1
0
1
1
1
0
0
0
0
1
1
0
1
1
1
1
1
0
1
1
1
0
1
1
1
1
1
0
0
1
1
1
0
0
0
1
1
1
1
1
1
0
1
1
1
1
1
1
1
0
0
1
1
1
1
1
1
0
0
0
1
1
0
1
0
0
1
1
1
0
1
1
0
0
0
1
0
0
0
0
1
0
0
0
1
1
1
0
1
0
1
0
0
1
1
1
0
1
0
1
1
1
1
0
0
1
0
1
1
1
1
0
0
1
1
1
0
1
1
0
1
1
0
0
0
0
0
0
0
1
1
0
0
0
0
1
1
0
1
1
0
0
1
0
0
0
0
1
0
1
1
0
0
0
0
1
1
0
1
1
0
1
1
1
1
1
1
1
0
1
0
1
1
1
1
1
0
1
1
0
0
1
0
1
1
1
1
1
1
1
1
0
0
0
0
1
1
0
1
1
1
1
0
1
1
1
0
1
1
1
1
1
1
1
1
0
0
0
1
1
1
1
1
1
1
0
1
1
1
0
0
0
0
1
1
0
0
1
1
1
1
0
1
1
1
1
0
1
0
0
1
1
1
0
1
1
1
0
0
0
1
1
0
1
0
1
1
0
0
0
1
0
0
0
0
0
1
0
0
1
1
0
0
1
1
0
0
0
1
0
0
0
0
0
0
1
1
0
0
0
1
1
1
0
0
1
0
0
0
1
1
1
1
0
0
0
0
1
1
0
1
1
1
1
0
1
0
1
1
1
1
1
0
1
0
1
1
0
1
1
0
0
1
1
1
0
1
0
1
0
1
1
0
1
1
0
1
1
1
1
0
1
1
1
1
1
1
1
1
1
1
1
0
0
1
1
0
1
1
0
0
1
0
1
1
1
1
1
1
1
0
1
0
0
1
1
1
1
1
1
0
0
0
1
1
0
0
1
0
1
1
1
1
1
1
1
1
0
1
1
0
1
0
1
0
1
1
1
1
0
0
1
1
1
1
1
0
1
0
0
1
0
0
0
1
0
0
1
1
1
1
1
1
0
1
0
1
0
1
0
1
0
1
1
0
1
1
0
0
0
1
1
0
0
0
1
1
0
0
0
0
1
0
0
1
0
1
1
1
0
1
1
0
0
1
1
1
0
0
0
0
1
1
0
1
1
0
0
1
1
0
1
0
0
0
1
1
1
1
1
1
0
1
1
1
1
0
1
1
1
1
1
1
1
0
1
1
0
1
1
1
1
1
1
1
0
0
0
1
1
1
1
1
0
1
1
0
0
1
1
0
1
1
1
0
0
1
1
1
1
1
1
0
1
1
1
0
0
1
0
1
1
0
1
0
1
1
1
1
1
0
1
1
1
1
1
1
1
0
1
0
1
1
1
1
0
0
1
0
1
1
0
1
1
1
1
0
0
0
0
1
1
1
1
1
1
1
1
0
1
1
1
1
0
0
1
0
0
0
0
1
0
0
1
0
1
0
0
1
1
1
1
1
1
0
1
1
1
1
1
1
0
1
0
0
0
0
0
0
1
1
0
0
0
0
1
0
1
0
0
0
1
0
1
0
1
1
1
1
1
1
1
1
1
1
1
0
0
1
1
1
0
0
0
1
1
1
1
1
1
1
0
1
1
1
1
1
0
1
1
1
1
1
1
0
1
1
1
1
1
1
0
1
1
1
1
0
0
1
1
1
1
1
1
1
0
0
0
0
0
0
0
1
1
1
0
1
0
1
0
0
1
1
1
1
0
1
1
1
0
0
1
1
1
0
1
1
1
1
1
1
0
1
1
1
1
1
1
1
0
1
0
0
1
1
0
0
0
1
1
1
0
0
0
1
1
1
1
0
0
1
1
0
1
1
0
0
1
0
0
0
1
1
0
1
1
1
0
1
1
1
1
1
1
0
1
0
1
1
0
1
1
0
1
1
0
0
1
0
0
0
1
1
1
0
0
0
1
1
1
1
0
0
1
0
1
0
0
0
1
1
0
1
1
1
0
1
0
0
1
0
1
0
1
1
1
1
1
1
0
0
0
0
1
0
1
0
0
1
1
1
1
1
0
0
0
1
1
1
1
1
1
1
1
0
0
1
0
1
1
0
0
1
0
1
1
1
1
1
0
0
0
1
1
1
0
1
1
1
1
1
1
0
1
1
0
0
0
1
0
1
0
0
1
0
1
0
0
1
0
1
1
1
1
0
1
1
1
0
1
1
1
1
1
1
0
0
1
1
1
1
1
1
0
0
1
1
0
1
0
1
1
0
1
1
0
1
1
0
0
0
0
0
0
0
0
0
1
1
1
1
0
0
0
1
1
1
1
1
1
1
1
0
0
0
1
1
0
1
0
0
0
1
0
0
1
1
1
1
0
1
1
1
1
1
1
0
1
1
1
0
1
1
1
1
1
0
0
1
1
1
1
1
0
1
1
1
1
1
0
0
1
1
0
1
1
1
1
1
1
0
0
0
1
1
1
1
1
1
0
1
1
1
1
1
1
0
0
1
0
1
1
1
0
0
0
1
1
1
0
0
1
1
1
1
0
1
0
1
1
0
0
0
1
1
1
0
0
0
1
0
1
1
1
1
1
1
0
1
1
0
0
0
0
1
1
1
0
1
1
1
1
1
0
0
0
1
1
0
0
1
0
1
1
0
1
1
1
0
0
0
0
0
1
0
0
0
1
0
1
1
1
1
0
1
0
1
0
0
1
1
0
0
0
0
1
1
0
0
1
0
0
1
0
1
0
1
1
1
1
0
0
0
1
0
1
1
1
1
1
0
1
1
0
0
0
0
0
0
1
0
0
0
0
1
1
1
1
1
0
0
1
1
1
0
0
1
1
1
1
0
1
1
0
1
1
0
1
1
1
1
1
1
1
0
0
0
1
1
0
1
1
1
1
0
0
0
1
0
0
1
0
0
0
0
0
0
0
1
1
1
0
1
1
1
1
1
1
1
1
1
1
1
0
0
1
0
1
1
0
1
1
0
1
1
1
0
1
1
1
0
1
1
0
0
1
0
0
0
1
0
1
1
0
1
1
1
1
1
1
0
0
0
0
0
0
1
0
1
1
1
1
1
0
0
1
1
1
1
1
1
0
1
1
0
0
1
0
0
0
0
0
1
1
1
0
1
1
1
1
1
1
1
0
1
0
1
0
0
0
1
0
1
0
1
0
1
1
1
0
1
1
1
1
1
1
1
1
1
1
1
0
0
0
0
1
1
1
0
1
0
0
1
0
0
1
1
0
0
1
1
1
0
0
1
1
0
1
1
1
0
1
1
1
0
1
1
1
1
0
0
0
0
1
0
0
0
0
1
1
1
0
0
1
0
0
1
1
0
1
1
1
1
1
1
1
0
1
0
1
1
0
1
0
0
1
0
0
1
1
1
0
1
1
0
1
1
1
1
1
1
1
1
1
0
0
1
1
1
1
1
0
0
0
0
1
0
1
0
0
1
1
1
0
0
1
0
0
1
1
0
1
0
1
1
0
1
1
1
0
0
1
1
0
0
1
1
0
1
1
1
1
0
0
1
0
1
0
0
1
0
0
1
1
1
1
1
1
1
0
1
1
0
1
1
1
1
0
1
0
1
1
1
1
0
1
0
0
1
0
1
0
0
1
1
1
1
1
1
0
1
1
1
1
1
1
1
1
1
1
1
0
0
1
1
0
1
1
1
1
0
0
1
1
1
0
1
0
1
1
1
0
0
0
0
0
0
0
1
1
1
1
1
1
0
1
1
1
0
1
0
0
0
1
1
1
0
1
1
0
0
0
0
1
0
0
0
1
1
1
0
0
1
0
1
1
1
1
1
1
1
1
1
1
1
1
1
1
1
1
1
0
0
0
0
1
1
1
1
0
0
1
0
0
1
1
1
1
1
1
1
0
1
1
0
1
0
1
0
0
0
1
0
0
1
1
1
1
1
0
0
1
1
0
1
0
1
0
1
1
1
1
1
1
1
0
1
1
1
1
1
1
0
1
1
0
1
0
0
1
1
0
0
0
1
1
1
1
1
0
1
1
1
1
0
0
1
1
1
0
1
0
0
0
1
1
0
0
0
0
0
1
0
0
0
1
1
1
0
1
0
0
0
0
0
0
0
1
1
1
1
1
1
0
1
0
0
0
1
0
0
1
1
1
1
1
1
1
0
1
1
1
1
0
1
0
1
1
1
1
0
1
1
1
1
1
1
1
1
1
1
0
0
1
1
1
1
1
1
1
1
1
1
1
1
0
1
1
1
1
1
0
1
0
0
1
1
0
0
0
1
0
0
1
1
1
1
0
1
1
1
0
1
0
0
0
1
1
1
1
1
1
1
0
1
1
1
1
0
1
1
0
1
0
1
1
0
1
1
0
0
1
1
0
0
1
1
0
0
1
1
1
1
0
1
1
0
1
1
0
1
0
1
1
1
0
0
0
1
1
1
0
0
1
1
1
1
0
0
1
1
1
0
1
0
1
0
0
1
1
1
1
1
1
0
0
1
1
1
0
1
0
0
0
1
0
0
0
0
0
0
1
0
0
0
0
0
1
0
1
1
0
0
1
1
1
0
1
1
1
0
0
1
0
0
0
1
1
0
0
0
0
1
1
1
1
1
1
0
0
1
1
0
1
1
0
1
1
0
0
0
1
1
0
1
1
1
0
0
1
1
1
0
1
0
1
1
1
1
1
1
0
1
0
1
0
1
1
1
1
1
1
0
1
1
1
1
1
0
1
1
0
1
1
1
1
1
1
1
1
1
1
1
0
0
0
1
1
1
1
1
0
1
1
0
0
0
0
1
1
1
1
1
1
1
1
0
0
1
0
0
0
0
1
0
1
1
1
1
1
1
0
1
1
1
0
0
0
1
0
0
0
1
0
0
0
0
0
0
1
1
0
0
0
0
1
1
1
0
1
0
0
0
1
0
0
0
0
0
1
0
0
0
1
1
1
1
0
1
1
1
0
1
1
1
0
0
0
1
0
0
1
1
0
0
0
0
1
1
1
1
0
1
1
0
1
1
1
0
0
1
0
0
0
0
1
0
0
1
1
0
1
1
1
0
0
1
1
0
0
0
0
1
1
0
0
1
1
1
0
0
1
0
0
1
1
0
0
0
1
1
1
0
0
0
1
1
1
1
0
0
0
0
0
0
0
1
1
1
0
0
1
0
1
1
0
0
0
0
0
1
0
0
1
1
1
0
1
1
1
1
1
1
1
1
1
1
1
0
1
1
0
1
1
1
0
0
0
1
1
1
1
1
1
1
0
1
1
1
0
0
1
1
0
1
0
1
1
1
0
1
1
1
1
1
1
0
0
0
0
1
1
1
1
1
1
1
1
1
1
1
0
0
1
1
1
1
0
0
1
1
1
1
1
0
0
0
0
0
1
0
0
1
1
1
0
0
0
0
0
0
1
1
1
1
1
1
1
1
0
1
1
0
1
1
0
1
1
1
0
0
1
1
1
0
0
0
1
0
1
0
0
1
0
1
1
1
1
0
1
1
1
0
1
0
0
1
0
1
1
0
0
1
1
0
0
0
1
1
1
0
1
0
0
1
1
1
0
1
0
1
1
0
0
0
1
1
0
1
0
0
1
1
1
1
0
1
1
0
1
1
0
1
1
1
0
1
1
1
1
1
0
0
1
1
0
0
0
0
1
1
1
0
0
0
0
1
1
1
1
0
0
1
1
1
1
0
0
0
1
1
1
0
1
0
1
1
0
1
1
1
1
0
0
1
0
0
0
1
1
1
1
1
0
1
0
0
0
1
0
1
1
0
1
1
0
0
1
1
1
0
0
0
1
1
1
0
1
1
0
1
0
1
1
1
1
0
0
1
1
0
1
1
0
0
0
0
1
0
0
0
0
0
0
1
0
1
0
0
0
1
1
1
1
1
0
1
0
1
0
0
0
0
0
1
1
0
1
1
1
0
0
1
0
0
0
1
0
0
0
0
0
0
0
0
0
1
1
1
0
1
1
1
0
1
1
1
1
0
0
1
1
1
1
1
0
1
0
1
0
0
0
1
0
0
0
1
0
0
0
0
0
0
0
0
1
1
0
1
1
0
0
0
0
1
1
1
1
0
1
1
1
1
1
1
0
0
0
1
1
1
1
1
0
0
1
1
0
0
0
0
0
1
0
0
1
0
0
1
1
1
0
0
1
0
0
0
0
1
0
1
1
1
0
1
0
1
1
1
1
1
1
1
0
1
1
1
0
0
0
1
1
0
0
0
0
1
1
1
1
0
0
1
0
1
1
1
1
0
0
1
1
0
1
1
1
1
0
1
1
1
1
0
0
1
1
1
0
1
0
0
1
1
1
1
1
1
1
0
0
1
0
1
1
1
1
1
1
0
1
0
0
0
0
0
0
0
1
0
0
1
1
0
0
0
1
1
1
0
1
1
1
1
1
0
1
0
0
1
0
0
0
0
0
1
0
1
0
0
0
1
0
0
1
0
0
1
0
1
0
0
1
1
1
0
1
1
1
1
0
1
1
0
0
1
1
1
0
0
1
0
1
1
0
0
1
1
0
1
1
1
1
1
0
1
0
1
1
0
1
1
0
0
1
0
1
1
0
1
0
1
1
1
0
1
1
1
1
1
1
1
1
1
0
1
1
0
0
1
1
1
1
0
1
1
0
0
1
0
1
1
0
1
1
0
1
1
1
0
1
1
0
0
0
0
1
1
1
0
0
1
1
0
1
1
0
1
1
0
1
1
0
0
1
0
1
0
1
0
0
1
1
0
0
1
0
0
1
1
1
0
0
1
0
1
0
1
1
1
0
0
0
1
1
0
0
0
0
0
0
1
1
1
0
1
0
0
0
0
0
0
0
1
0
0
0
0
1
1
1
1
1
1
1
0
0
1
1
1
0
1
1
0
0
1
0
1
1
0
0
1
1
0
1
0
0
1
1
0
0
0
0
0
0
0
0
1
0
0
1
1
1
1
1
1
1
1
0
1
1
1
1
1
1
0
0
0
0
1
1
0
1
1
0
0
1
1
1
1
1
1
0
1
1
0
0
0
0
0
1
0
1
0
0
0
1
1
1
1
0
1
0
1
0
0
0
1
1
1
1
1
1
1
1
1
1
0
1
1
1
1
1
1
1
1
0
0
1
1
1
1
1
1
1
0
1
0
0
0
0
0
0
0
0
1
1
0
0
0
1
0
0
0
1
1
1
1
1
1
1
1
0
1
1
1
1
1
1
1
1
1
1
0
0
0
1
0
1
1
0
1
1
1
1
0
0
0
1
0
0
0
1
1
0
0
1
1
1
0
1
1
1
0
0
1
0
1
1
1
1
1
1
1
1
1
1
1
0
1
0
0
0
0
1
1
1
1
1
1
1
1
1
1
1
0
1
1
1
0
1
1
1
1
0
1
1
1
1
1
1
1
1
1
0
0
0
1
0
0
1
1
1
1
1
1
0
0
0
1
1
1
1
0
1
1
1
1
0
1
1
1
1
1
1
1
0
0
0
1
0
0
1
0
1
1
1
0
1
0
0
0
0
1
1
0
0
1
1
1
1
1
1
0
0
1
1
1
1
1
1
1
1
1
1
1
0
1
1
0
0
1
0
0
0
1
1
1
1
0
0
0
0
1
0
0
1
0
1
1
1
1
1
1
0
1
1
1
1
1
1
0
0
1
1
0
1
1
1
1
1
0
0
0
1
0
1
1
1
0
0
1
1
1
1
1
0
0
0
0
0
0
1
1
0
0
0
1
0
0
1
1
1
0
0
1
1
0
0
0
1
1
1
0
1
1
1
0
0
0
0
0
0
1
0
1
0
0
0
1
1
0
1
1
1
1
1
1
1
0
1
1
1
1
1
0
1
1
1
1
0
0
0
0
0
0
1
1
0
1
1
0
0
1
1
1
1
0
0
1
0
1
1
0
0
1
1
1
0
0
0
1
1
1
1
1
1
1
1
1
1
0
1
0
1
1
0
0
0
0
1
1
1
0
0
0
0
0
1
1
0
1
0
0
0
1
1
0
1
0
1
1
1
0
1
1
0
1
0
0
0
0
0
0
0
1
1
1
1
1
1
1
1
1
1
1
0
0
0
1
1
0
0
1
0
0
1
1
1
1
1
1
1
1
0
0
0
1
0
1
1
1
1
0
0
1
1
0
0
1
0
0
1
0
1
1
0
1
1
1
1
0
0
0
1
1
1
1
1
1
1
1
0
0
0
0
1
1
0
0
1
0
1
1
1
1
0
0
0
0
1
0
1
0
0
1
1
0
0
0
1
1
0
1
1
1
1
1
0
0
0
1
1
0
1
0
1
1
1
0
1
1
0
1
1
1
1
1
0
1
0
0
1
1
1
0
1
1
0
1
1
1
1
1
1
1
1
1
1
1
0
1
1
0
1
1
1
1
1
1
1
1
1
0
1
1
1
0
0
1
1
0
0
0
1
1
1
1
1
0
0
1
1
0
1
1
1
0
1
1
1
0
1
0
1
0
1
1
1
0
0
1
1
0
1
1
0
0
0
0
1
0
1
0
0
1
1
0
0
1
1
1
0
0
1
1
1
0
1
0
1
1
1
1
0
0
1
1
0
0
0
0
0
0
0
0
1
1
1
1
1
1
1
1
0
1
0
1
1
1
1
0
0
0
1
1
1
1
1
1
0
0
1
0
0
0
1
0
0
1
1
1
1
0
0
1
0
0
1
0
1
0
0
0
1
1
1
0
0
1
0
1
1
1
1
0
0
1
1
1
0
1
1
0
0
0
1
1
1
0
1
1
0
1
0
1
1
1
1
1
1
0
0
1
0
1
1
1
0
1
0
0
0
1
1
1
1
1
1
1
0
1
0
1
0
1
1
0
1
0
0
0
0
1
1
1
1
1
0
1
0
0
0
0
0
0
1
0
1
1
1
1
0
1
1
1
1
0
1
0
1
1
1
0
1
1
1
1
1
0
0
0
1
1
1
1
0
0
0
1
0
0
1
0
1
0
1
1
0
1
1
1
0
0
0
1
0
1
1
0
1
1
1
1
0
1
1
0
0
0
0
0
0
0
0
1
1
1
0
0
0
0
1
1
0
0
1
1
0
1
0
1
1
0
1
0
1
1
1
1
0
0
0
1
0
0
0
0
1
1
0
0
1
0
0
1
1
1
0
1
1
1
0
0
0
0
1
0
0
0
1
1
1
0
1
1
1
1
1
1
0
0
0
1
1
1
1
1
1
0
0
1
1
0
0
0
1
0
0
1
0
0
1
0
1
1
1
1
1
1
0
1
0
1
1
1
1
1
1
1
1
1
0
1
1
1
1
1
1
1
1
1
0
0
1
1
1
1
1
1
0
1
0
0
1
0
1
1
1
1
1
0
0
1
1
1
0
0
1
1
1
0
0
0
0
1
1
0
1
0
0
0
1
1
0
1
0
0
1
1
1
0
1
1
1
0
0
0
0
1
0
0
0
1
0
1
1
1
1
1
1
1
1
1
1
1
1
1
0
0
0
1
0
0
1
1
0
0
0
1
1
0
1
1
1
1
0
1
1
1
0
1
0
1
1
0
1
1
1
1
1
0
0
1
0
1
1
1
0
0
0
1
0
0
1
1
1
1
1
1
1
1
0
0
1
0
0
1
0
0
1
1
1
1
1
1
1
1
1
0
1
1
0
0
1
1
1
0
1
1
1
1
1
0
0
1
1
1
1
1
1
1
1
1
1
0
0
0
1
1
1
1
1
1
0
1
1
1
0
0
0
1
0
1
1
1
1
1
0
0
1
1
1
1
1
0
1
1
1
1
1
1
0
0
0
0
1
1
1
1
0
0
0
0
