# Supplementary material for: Strategies for updating rules driven by reinforcement learning to solve social dilemmas
Source: PLoS One. 2026 Mar 10;21(3):e0341925. doi: 10.1371/journal.pone.0341925 (PMC12974810; doi:10.1371/journal.pone.0341925)
Supplement: S11 File — (ZIP) [file pone.0341925.s011.zip › Data of all Figure/Data of Fig.6/average_6.0000.txt]

0.0000	1.0000
0.0250	1.0000
0.0500	1.0000
0.0750	1.0000
0.1000	1.0000
0.1250	1.0000
0.1500	1.0000
0.1750	1.0000
0.2000	0.9540
0.2250	0.8316
0.2500	0.8087
0.2750	0.7599
0.3000	0.7467
0.3250	0.6746
0.3500	0.3354
0.3750	0.0000
0.4000	0.0000
0.4250	0.0000
0.4500	0.0000
0.4750	0.0000
0.5000	0.0000
0.5250	0.0000
0.5500	0.0000
0.5750	0.0000
0.6000	0.0000
0.6250	0.0000
0.6500	0.0000
0.6750	0.0000
0.7000	0.0000
0.7250	0.0000
0.7500	0.0000
0.7750	0.0000
0.8000	0.0000
0.8250	0.0000
0.8500	0.0000
0.8750	0.0000
0.9000	0.0000
0.9250	0.0000
0.9500	0.0000
0.9750	0.0000
1.0000	0.0000
